# Supplementary material for: Anthracological study of a Chalcolithic funerary deposit from Perdigões (Alentejo, Portugal): A new analytical methodology to establish the wood burning temperature
Source: PLoS One. 2023 Jul 7;18(7):e0287531. doi: 10.1371/journal.pone.0287531 (PMC10328357; doi:10.1371/journal.pone.0287531)
Supplement: S1 Data — (XLSX) [file pone.0287531.s001.xlsx]

## Sheet: FTIR spect Archaeo Samples
	Olea1	Olea2	Olea3	Olea4		Quercus1	Quercus2	Quercus3	Quercus4		Pinus1	Pinus2	Pinus3	Pinus4
Wavenumber (cm-1)	Intensity	Intensity	Intensity	Intensity		Intensity	Intensity	Intensity	Intensity		Intensity	Intensity	Intensity	Intensity
1799	-0.000916191	0.000491941	0.000143368	0.000208547		-0.000262294	-0.00155113	3.67822e-05	-0.00150403		0.00126876	0.00091834	0.000735137	0.000761029
1793	-0.00115519	5.89649e-05	3.91432e-05	2.88867e-05		-0.000307963	-0.00130141	-0.000158961	-0.0015934		0.00103038	0.000684547	0.000536679	0.000634011
1788	-0.00116583	-0.000262981	-2.82595e-05	-3.53173e-05		-0.00034728	-0.000940405	-0.000263259	-0.00152919		0.000789214	0.000494327	0.000318458	0.000489997
1782	-0.00102205	-0.000399974	-0.000118447	-2.58028e-05		-0.000293624	-0.000544529	-0.000273847	-0.00132684		0.000541155	0.000325793	0.000121067	0.00034172
1776	-0.00086799	-0.000399258	-0.000266334	-2.81766e-06		-0.000147078	-0.00023005	-0.00027449	-0.00108285		0.000297905	0.000165606	-2.125e-05	0.000226223
1771	-0.000876185	-0.000401847	-0.000499345	-8.78809e-05		6.45608e-05	-0.000103838	-0.0003758	-0.000927825		7.55851e-05	6.29719e-06	-0.000109911	0.000158087
1765	-0.00109886	-0.000533647	-0.000797699	-0.000325442		0.000250764	-0.000146356	-0.000624914	-0.000936779		-0.000102529	-0.000129216	-0.000158037	0.000142446
1759	-0.00148071	-0.000795536	-0.00107384	-0.000665359		0.000433435	-0.000185094	-0.000913376	-0.00102782		-0.000214796	-0.000207891	-0.000168115	0.000173095
1754	-0.00176722	-0.00101504	-0.00113995	-0.000842084		0.000800775	0.000120194	-0.000943952	-0.00090149		-0.000210845	-0.000164919	-0.000103821	0.000283791
1748	-0.00160202	-0.000865393	-0.0007116	-0.000482533		0.00183861	0.00122605	-0.000297573	-9.68666e-05		6.992e-07	8.56069e-05	9.7804e-05	0.000545303
1742	-0.000529223	-5.32088e-06	0.000518922	0.000822342		0.00414293	0.00357481	0.00140644	0.00185867		0.00054543	0.000653579	0.000528258	0.00105879
1737	0.00175308	0.00178045	0.00277989	0.00328718		0.00811666	0.00738368	0.00430746	0.00518236		0.00151621	0.00161361	0.00127492	0.00189839
1731	0.00523814	0.00442191	0.00605187	0.00681508		0.0135746	0.0123939	0.00817954	0.00964866		0.00290195	0.00294826	0.00238546	0.00307171
1726	0.00941626	0.00756944	0.00998221	0.0108977		0.0196914	0.0178731	0.0124191	0.0145246		0.00454464	0.00451069	0.0038036	0.00448717
1720	0.0134931	0.010654	0.0139157	0.0147688		0.0253351	0.0228646	0.0162489	0.0188867		0.00619321	0.00606811	0.0053584	0.00597976
1714	0.0167168	0.0131438	0.0171496	0.0176942		0.0296585	0.0267014	0.019038	0.0220154		0.00762684	0.00741128	0.00682605	0.00737435
1709	0.0188332	0.0147443	0.0192658	0.0193592		0.0325162	0.0293137	0.0206452	0.0238323		0.00877671	0.00845221	0.00805135	0.00857591
1703	0.020107	0.0155976	0.0203376	0.0200302		0.034493	0.0312434	0.0215107	0.0248499		0.00976014	0.00927869	0.00904712	0.00960664
1697	0.0211357	0.0161575	0.0208625	0.0204001		0.036513	0.0332595	0.0224334	0.0259371		0.010793	0.0100924	0.00997568	0.0105852
1692	0.0224291	0.0169523	0.0214669	0.0211971		0.0393664	0.03595	0.0241283	0.0277846		0.0120708	0.0111255	0.0110519	0.0116548
1686	0.024263	0.0182511	0.0226054	0.0228194		0.0433571	0.0394938	0.0268672	0.0306957		0.0136647	0.0125099	0.0124071	0.0129288
1680	0.0266328	0.0200221	0.0244052	0.0252483		0.0483162	0.0437207	0.0304291	0.0344842		0.0155279	0.0142426	0.014054	0.0144557
1675	0.0294003	0.0220882	0.0266932	0.0281537		0.0538079	0.0483664	0.0343348	0.038768		0.0175433	0.0161907	0.0159025	0.0162107
1669	0.032365	0.0243407	0.029187	0.0311784		0.0594328	0.0532247	0.0381843	0.0431578		0.0196237	0.0182038	0.0178503	0.0181157
1663	0.0354102	0.0267881	0.0317028	0.0341121		0.0649625	0.0582404	0.0418536	0.0474964		0.0217424	0.0201912	0.0198223	0.0200865
1658	0.0385623	0.0294481	0.0343214	0.0370343		0.0704049	0.0634206	0.0455088	0.0518227		0.0239298	0.0221667	0.0218126	0.0220852
1652	0.0420258	0.0323134	0.0373168	0.0402159		0.0759428	0.0688735	0.0494575	0.0563497		0.0262127	0.0242026	0.0238586	0.0241247
1647	0.0460197	0.0353816	0.0409802	0.0439969		0.0819065	0.0747445	0.0539897	0.061311		0.0285981	0.0263762	0.0260245	0.0262446
1641	0.0506836	0.0387133	0.0454347	0.048584		0.0885781	0.0812293	0.0592571	0.0669085		0.0310904	0.0287372	0.0283573	0.0284957
1635	0.0559687	0.0423866	0.0506143	0.0540052		0.0961128	0.0884465	0.0652754	0.0732297		0.0337291	0.0313094	0.0308821	0.030943
1630	0.0617697	0.0464283	0.0563665	0.060118		0.104433	0.0964384	0.0719616	0.0802816		0.0365854	0.0341025	0.0336076	0.033661
1624	0.0679539	0.0508286	0.0625206	0.0667281		0.113452	0.105169	0.0792199	0.0880038		0.0397202	0.0371174	0.0365462	0.036688
1618	0.0744915	0.0555768	0.0689554	0.0736573		0.123134	0.114589	0.0869533	0.0963315		0.0431462	0.0403467	0.0397144	0.0400009
1613	0.0813834	0.0606908	0.0755676	0.0808044		0.133611	0.124641	0.0950963	0.105194		0.0468219	0.0437754	0.0431157	0.0435195
1607	0.088654	0.0661423	0.0823088	0.0881021		0.144928	0.13523	0.103566	0.114521		0.0506828	0.0473659	0.0467164	0.047152
1601	0.0962171	0.0718077	0.0891214	0.0954917		0.156969	0.146189	0.112257	0.124185		0.0546562	0.0510534	0.0504324	0.05081
1596	0.103854	0.0774645	0.0959187	0.102848		0.169285	0.157205	0.120949	0.133942		0.0586602	0.054734	0.0541286	0.0544018
1590	0.111206	0.0828598	0.102502	0.109978		0.181256	0.16781	0.129309	0.143388		0.0625705	0.0582848	0.0576406	0.0578098
1584	0.117873	0.0877428	0.108587	0.116577		0.192089	0.177342	0.136852	0.151966		0.0662105	0.0615607	0.0607964	0.060894
1579	0.12345	0.0918618	0.113814	0.122243		0.200972	0.18503	0.143039	0.159066		0.0693508	0.0644055	0.0634433	0.0634913
1573	0.127517	0.0948826	0.117805	0.126453		0.206902	0.190005	0.147263	0.164017		0.0717343	0.0666298	0.0654409	0.0654196
1568	0.129552	0.0963895	0.120106	0.128578		0.208761	0.191371	0.148904	0.166118		0.0731018	0.0680228	0.0666352	0.0664586
1562	0.128973	0.0959447	0.120206	0.127987		0.205413	0.188297	0.147336	0.164621		0.0732302	0.0683678	0.0668422	0.0663832
1556	0.125346	0.0933061	0.117656	0.124278		0.19628	0.180339	0.142179	0.159042		0.0719942	0.0675084	0.0658896	0.0650331
1551	0.118689	0.0886117	0.112352	0.11758		0.181838	0.167814	0.133578	0.149484		0.0694257	0.0654191	0.0637295	0.0624277
1545	0.109673	0.0823901	0.104763	0.108655		0.16377	0.151979	0.122403	0.136894		0.0657507	0.0622496	0.0605062	0.0588243
1539	0.0994769	0.0754085	0.0958673	0.0986954		0.144513	0.134778	0.110044	0.122847		0.0613518	0.0583194	0.056566	0.0546648
1534	0.0894502	0.0683451	0.0868234	0.0889056		0.12635	0.118211	0.0979628	0.10906		0.0566819	0.0540293	0.0523213	0.0504436
1528	0.0806055	0.0617554	0.0785156	0.0801384		0.110846	0.103796	0.0872457	0.0968645		0.0521568	0.0497881	0.0481652	0.0465356
1522	0.0734399	0.0559701	0.0714099	0.072806		0.0985315	0.0922541	0.0784336	0.0869109		0.0480703	0.0459022	0.0443654	0.0431415
1517	0.0679136	0.0512857	0.0655626	0.0669591		0.0893373	0.0836724	0.0716092	0.0792633		0.0445718	0.0425659	0.0410982	0.0402889
1511	0.0637907	0.0477701	0.0609124	0.0624768		0.082804	0.077688	0.0665908	0.0736092		0.0416819	0.0398277	0.0384269	0.0379492
1505	0.0607893	0.0453674	0.0573408	0.0591411		0.0785303	0.0738355	0.0631015	0.0696163		0.0393704	0.0376775	0.036371	0.0360851
1500	0.0587325	0.0437919	0.0547725	0.056748		0.0761081	0.0716284	0.060885	0.0670121		0.037603	0.0360586	0.0348958	0.0346993
1494	0.057468	0.042826	0.0530678	0.0551224		0.0752931	0.0707639	0.0597817	0.065695		0.0363843	0.0349468	0.0339702	0.0337982
1489	0.0569476	0.0423442	0.0521085	0.0542176		0.0759059	0.0710931	0.0597698	0.0656093		0.0357281	0.0343192	0.0335476	0.0333954
1483	0.0572405	0.0424083	0.0518327	0.0540955		0.077921	0.0726894	0.0609191	0.0667847		0.0356443	0.0341905	0.0335914	0.0334961
1477	0.058529	0.0431008	0.0523115	0.0549026		0.0813472	0.0756621	0.0632995	0.0692312		0.0361138	0.0345703	0.0340563	0.0340961
1472	0.0609221	0.0444512	0.053658	0.0567018		0.0861395	0.0800275	0.0668501	0.072942		0.0370936	0.0354603	0.0349053	0.0351598
1466	0.0642831	0.0463988	0.0558551	0.0593667		0.0920876	0.0855155	0.0713466	0.0777439		0.038504	0.0367971	0.0360954	0.0366025
1460	0.0682245	0.0487967	0.0586707	0.0625564		0.0987631	0.0916291	0.0764223	0.0832744		0.0402232	0.0384498	0.0375717	0.0382976
1455	0.07227	0.0514677	0.0617251	0.0658856		0.105622	0.0978	0.0816702	0.088994		0.0421019	0.0402539	0.0392492	0.0400997
1449	0.0760707	0.0542004	0.064732	0.0691098		0.112141	0.103641	0.086724	0.094408		0.0440104	0.0420776	0.0410251	0.041889
1443	0.079492	0.0568448	0.0676304	0.0722236		0.118053	0.109031	0.0913499	0.0992468		0.0458904	0.043868	0.0428055	0.043602
1438	0.082609	0.0593448	0.0705664	0.0753974		0.123456	0.114115	0.0955067	0.103599		0.0477673	0.045641	0.0445507	0.0452527
1432	0.0856483	0.0617999	0.0737405	0.0788486		0.128773	0.119199	0.0993607	0.107792		0.0497124	0.0474473	0.0462849	0.046909
1426	0.0889132	0.0644063	0.0772943	0.0827554		0.134543	0.124653	0.103225	0.112243		0.0517877	0.0493378	0.048084	0.0486567
1421	0.0926631	0.0673498	0.0812984	0.0871724		0.141112	0.130716	0.107383	0.117201		0.0539993	0.0513285	0.0500144	0.0505379
1415	0.096935	0.0706536	0.085719	0.0919964		0.148412	0.137329	0.111907	0.12265		0.05629	0.053395	0.0520866	0.052533
1410	0.101438	0.0740986	0.0903674	0.0968738		0.155849	0.143991	0.116512	0.128186		0.0585386	0.0554469	0.0542067	0.0545289
1404	0.105608	0.0772831	0.094825	0.10128		0.16249	0.149906	0.120616	0.133143		0.0605801	0.0573571	0.0561933	0.0563562
1398	0.108832	0.0797829	0.0985374	0.104617		0.167322	0.154198	0.123532	0.136749		0.0622234	0.0589531	0.0578096	0.0577989
1393	0.110694	0.0813072	0.101009	0.106481		0.169614	0.156258	0.124777	0.138471		0.0633005	0.0600764	0.0588534	0.0586897
1387	0.111069	0.0817504	0.102004	0.106757		0.16908	0.155856	0.124227	0.138175		0.0637184	0.0605974	0.0592117	0.0589294
1381	0.110083	0.0811548	0.101586	0.105658		0.165886	0.153197	0.122137	0.136162		0.0634859	0.0604792	0.0589085	0.0585386
1376	0.107958	0.079651	0.0999982	0.10351		0.160468	0.148685	0.118928	0.132879		0.0626861	0.0597593	0.0580588	0.0575885
1370	0.104932	0.0774177	0.0975226	0.100632		0.153376	0.142778	0.114979	0.128686		0.0614176	0.0585355	0.0568177	0.0561986
1364	0.101204	0.0746476	0.094406	0.0972045		0.145145	0.135811	0.110477	0.123725		0.0597586	0.0569147	0.055295	0.054479
1359	0.0969697	0.0715295	0.0908856	0.0933664		0.136303	0.128143	0.105504	0.118091		0.0577868	0.055011	0.0535523	0.052565
1353	0.0924507	0.0682356	0.0872143	0.0892549		0.127364	0.120205	0.100151	0.111987		0.0556066	0.0529472	0.0516258	0.0505752
1347	0.0879183	0.0649574	0.0836437	0.0850829		0.118859	0.112552	0.0946679	0.105809		0.05336	0.0508542	0.0495932	0.048616
1342	0.0836489	0.0619085	0.0803497	0.0810716		0.111237	0.105657	0.0894096	0.0999994		0.0511825	0.0488476	0.0475775	0.0467368
1336	0.079865	0.0592855	0.0773931	0.0774519		0.104796	0.0997836	0.0847336	0.0949095		0.049181	0.0470028	0.0457173	0.0449673
1331	0.0767109	0.0571833	0.0747707	0.0744095		0.0995826	0.0949388	0.0808557	0.0906944		0.0474132	0.0453588	0.0441059	0.0433332
1325	0.0742566	0.0555611	0.0725123	0.072087		0.0954988	0.0910042	0.0778236	0.0873577		0.045911	0.0439301	0.0427752	0.0418921
1319	0.0725116	0.0543102	0.0707268	0.0705288		0.0923677	0.0878562	0.0755662	0.0848193		0.0446754	0.0427223	0.0417069	0.0407038
1314	0.0713789	0.0533442	0.0695205	0.0696842		0.0900613	0.0854154	0.0739702	0.0830044		0.0436936	0.0417321	0.0408595	0.0398036
1308	0.0706838	0.0526503	0.0688964	0.0694201		0.08844	0.0836296	0.0729217	0.0818376		0.0429349	0.0409468	0.0401818	0.0391768
1302	0.0702264	0.0522293	0.0687125	0.0695673		0.087353	0.0824106	0.0722866	0.0812148		0.0423664	0.0403485	0.0396266	0.0387635
1297	0.0698957	0.0520439	0.0687697	0.0699339		0.0865896	0.0816316	0.0719037	0.0809346		0.0419388	0.0399112	0.0391665	0.0384765
1291	0.0696477	0.052001	0.0688853	0.0703154		0.085962	0.0811026	0.0715923	0.0807396		0.0415871	0.0396032	0.0387951	0.0382168
1285	0.0694528	0.052004	0.0689434	0.0705151		0.0853044	0.0806235	0.0712027	0.0804038		0.0412418	0.0393826	0.0385083	0.0379115
1280	0.0692182	0.0519844	0.0688638	0.0704119		0.0845226	0.0799936	0.0706602	0.079844		0.0408603	0.039205	0.0382759	0.0375367
1274	0.0688306	0.0518946	0.0686122	0.0699925		0.0835421	0.0790764	0.0699762	0.0791034		0.0404436	0.0390242	0.0380403	0.0371289
1268	0.0682312	0.0516903	0.0681842	0.0693533		0.0823243	0.077819	0.0692043	0.0782473		0.0400078	0.0387921	0.0377429	0.0367394
1263	0.0674596	0.0513142	0.0676003	0.0686021		0.0808087	0.0762705	0.068357	0.0772489		0.0395582	0.0384663	0.0373569	0.0363842
1257	0.066605	0.0507245	0.0668651	0.0678059		0.0789699	0.0745485	0.0673559	0.0759867		0.039067	0.0380166	0.0368909	0.0360176
1252	0.0657094	0.0498924	0.0659601	0.0669423		0.0768024	0.0727461	0.0660619	0.074334		0.0385067	0.0374435	0.0363631	0.0355632
1246	0.0647134	0.0488314	0.0648705	0.06596		0.074382	0.0708701	0.0643773	0.0722688		0.0378514	0.0367633	0.0357745	0.0349671
1240	0.0635149	0.0475869	0.0636113	0.0647993		0.0717853	0.0688117	0.0623462	0.0699033		0.0370968	0.0360045	0.0351082	0.0342328
1235	0.0620703	0.0462569	0.0622371	0.0634443		0.0690953	0.0664793	0.0601339	0.0674481		0.0362449	0.0351899	0.0343572	0.0334144
1229	0.0604736	0.0449581	0.0608174	0.0619309		0.0663585	0.063901	0.0579473	0.0650995		0.0353353	0.0343489	0.0335446	0.0325842
1223	0.0588862	0.0437918	0.0594263	0.0603795		0.0636678	0.0612783	0.0559025	0.0629814		0.0344363	0.0335151	0.032721	0.0317905
1218	0.0574453	0.0427983	0.058137	0.0589606		0.0611403	0.0588573	0.0540391	0.0610863		0.0336259	0.0327174	0.0319294	0.0310512
1212	0.0561773	0.041953	0.0570002	0.0578038		0.0588786	0.0567751	0.0523317	0.0593527		0.0329298	0.031971	0.0311913	0.030349
1206	0.0550308	0.0411892	0.0560162	0.0568825		0.0568688	0.0549915	0.050777	0.0576821		0.0322987	0.0312638	0.0304925	0.0296692
1201	0.0539219	0.0404275	0.0551122	0.0559881		0.054976	0.0533262	0.0493324	0.0560276		0.0316388	0.0305773	0.029812	0.0289935
1195	0.0527671	0.0395932	0.0541839	0.0548464		0.053021	0.051597	0.0479392	0.0543306		0.0308742	0.0298734	0.0291173	0.02832
1189	0.0514868	0.0386332	0.0531427	0.053278		0.0508772	0.0496749	0.0464814	0.0525567		0.0299976	0.0291205	0.0283897	0.0276242
1184	0.0500079	0.0375313	0.0519434	0.0513141		0.0485231	0.0475574	0.0448846	0.0506457		0.0290482	0.0282844	0.0276109	0.0268794
1178	0.0483018	0.0363216	0.0505592	0.0491404		0.0460095	0.0453093	0.0430926	0.0485956		0.0280778	0.0273675	0.0267841	0.0260482
1173	0.0464014	0.0350594	0.0489566	0.0469877		0.0434394	0.0430473	0.0411199	0.046423		0.0271033	0.0263928	0.025917	0.0251371
1167	0.044393	0.0337906	0.0471203	0.0449881		0.0409386	0.0408554	0.0390115	0.0441955		0.0261311	0.0254118	0.0250317	0.0241884
1161	0.0423695	0.0325243	0.045096	0.0431742		0.0386809	0.0388143	0.0369063	0.041974		0.0251726	0.0244715	0.0241518	0.0232836
1156	0.0403813	0.0312555	0.0430251	0.0414925		0.0368737	0.0370444	0.0349876	0.0398682		0.0242708	0.0236249	0.0233177	0.0224867
1150	0.0384571	0.029991	0.0410822	0.0398748		0.0357601	0.03575	0.0334572	0.0380166		0.0234691	0.0229182	0.0225755	0.0218274
1144	0.0366289	0.0287703	0.0393918	0.0382433		0.0355275	0.0351629	0.0324355	0.0365911		0.0227996	0.0223844	0.0219709	0.0212921
1139	0.0349877	0.0276351	0.0379486	0.036547		0.0362132	0.0353611	0.0319518	0.0356924		0.0222732	0.0220161	0.0215208	0.0208514
1133	0.0336131	0.0266129	0.0366551	0.0348121		0.0375875	0.0361805	0.031937	0.0352985		0.021894	0.0217681	0.0212107	0.0204825
1127	0.0325347	0.0257003	0.0354045	0.033151		0.0391996	0.0372213	0.0322442	0.0352243		0.0216507	0.0215799	0.0209966	0.020173
1122	0.0316677	0.0249021	0.0341818	0.0317417		0.0405427	0.038093	0.0326721	0.0352158		0.0214946	0.0214069	0.0208264	0.019913
1116	0.0308925	0.024216	0.0330487	0.0306856		0.041286	0.0385562	0.0330082	0.0350661		0.02134	0.0212233	0.0206466	0.0196785
1110	0.0301078	0.0236341	0.0320838	0.0299832		0.0413772	0.0386221	0.0331165	0.0347339		0.0210998	0.0210077	0.0204092	0.0194408
1105	0.0292896	0.0230915	0.031269	0.0294725		0.040987	0.0384146	0.032961	0.0343025		0.0207444	0.0207345	0.0200844	0.019183
1099	0.0284404	0.0225201	0.0305008	0.0289444		0.0403676	0.0380901	0.0326088	0.0338675		0.0203177	0.0203954	0.0196773	0.0189134
1094	0.0275472	0.0218527	0.0296302	0.0281529		0.0397488	0.0377221	0.0321551	0.033421		0.0199015	0.0200253	0.0192373	0.0186505
1088	0.026559	0.0211084	0.0286064	0.0269769		0.0393192	0.0373435	0.0317253	0.0329169		0.0195571	0.0196968	0.0188294	0.0183991
1082	0.0254514	0.0203368	0.0274911	0.0254524		0.0392536	0.0369833	0.0314581	0.0323917		0.0193009	0.019478	0.0185005	0.0181446
1077	0.0242876	0.0196538	0.0264536	0.0238488		0.0397289	0.0367909	0.0315381	0.0320404		0.0191206	0.0193905	0.0182525	0.0178813
1071	0.0232189	0.0191231	0.0256196	0.022484		0.0408805	0.0370151	0.0320932	0.0320722		0.0190021	0.0194126	0.0180599	0.0176326
1065	0.022372	0.0187726	0.0250073	0.0215475		0.0426855	0.0378752	0.0330986	0.0325196		0.0189197	0.0194997	0.0178938	0.0174407
1060	0.0217381	0.0184861	0.0244814	0.0209106		0.0448275	0.0392932	0.0342562	0.0331207		0.0188204	0.0195978	0.0177383	0.0173064
1054	0.0211467	0.0181099	0.0238586	0.0202407		0.0466576	0.0407716	0.0350801	0.0334424		0.018615	0.0196177	0.0175731	0.0171606
1048	0.0203784	0.0174681	0.0230036	0.0192096		0.0473579	0.041533	0.035081	0.0330846		0.0182294	0.0194465	0.0173503	0.0168758
1043	0.0192873	0.0165108	0.0219011	0.0177341		0.0462558	0.0408902	0.0340091	0.0318686		0.0176408	0.018989	0.0169931	0.0163496
1037	0.0178807	0.015286	0.0206139	0.0159536		0.0431325	0.0385981	0.031941	0.0298542		0.016889	0.0182362	0.0164255	0.0155651
1031	0.0162797	0.0139492	0.0191996	0.0140972		0.0383198	0.0349416	0.0291814	0.0272806		0.0160187	0.0172593	0.0156188	0.0146022
1026	0.0146486	0.0126612	0.017682	0.0123075		0.032567	0.0305475	0.0260953	0.0244418		0.0150364	0.0161457	0.0146009	0.0135648
1020	0.0130865	0.0115375	0.0160803	0.0106263		0.0267153	0.0260442	0.0229385	0.0215934		0.0139074	0.0149287	0.0134325	0.0125041
1015	0.011598	0.0105843	0.0144721	0.0090442		0.021401	0.0218111	0.0198561	0.0188699		0.0126018	0.0135911	0.0121575	0.0113936
1009	0.0101269	0.00970244	0.0129503	0.00755748		0.016874	0.0179365	0.0168862	0.0162711		0.0111363	0.0121318	0.0107962	0.0101824
1003	0.00866133	0.00875154	0.0115598	0.00616921		0.013086	0.0143614	0.0140599	0.0137336		0.00957738	0.0106039	0.00936126	0.00886425
998	0.00726386	0.00763875	0.0102246	0.00487135		0.0098823	0.0110604	0.0113887	0.011225		0.0080201	0.00908787	0.00789932	0.00749922
992	0.00600722	0.0063806	0.00882144	0.00366458		0.00718874	0.00810405	0.00891878	0.0088197		0.00655979	0.00762308	0.00648235	0.00617495
986	0.00487423	0.00508716	0.00725875	0.00255066		0.00500228	0.00560346	0.00668398	0.00662768		0.00525692	0.00619911	0.00518995	0.00495469
981	0.00376818	0.00388106	0.00556869	0.00153111		0.00330355	0.00361413	0.0047316	0.00473443		0.00412254	0.00480355	0.0040616	0.00385177
975	0.00261793	0.00283958	0.00385749	0.000568419		0.00199684	0.00209355	0.00306561	0.00311336		0.00311224	0.00347745	0.00309673	0.00285051
969	0.00146674	0.00195051	0.00227257	-0.000370435		0.000964797	0.000913583	0.00167884	0.00171694		0.0021863	0.0023066	0.00225709	0.00193878
964	0.000435955	0.0011867	0.000924326	-0.00127302		0.000146891	-8.05048e-05	0.000537644	0.000510563		0.00133487	0.001369	0.00151742	0.0011392
958	-0.000355266	0.000527542	-8.47644e-05	-0.00202649		-0.000437389	-0.000979573	-0.000347143	-0.000427308		0.000609154	0.000694753	0.000884817	0.000490653
952	-0.000837426	3.8541e-05	-0.000705321	-0.00246886		-0.00072664	-0.00173217	-0.000937862	-0.000995		5.70787e-05	0.000265056	0.000408604	1.89143e-05
947	-0.000966981	-0.00021571	-0.000911773	-0.00246159		-0.00067896	-0.00218536	-0.00115054	-0.0010962		-0.000286976	3.56132e-05	0.000130668	-0.000295402
941	-0.000749979	-0.000184571	-0.000769929	-0.00199886		-0.000328479	-0.00222313	-0.000965848	-0.000778724		-0.000448603	-4.97493e-05	4.43283e-05	-0.000488869
936	-0.000303014	4.95161e-05	-0.000380841	-0.00124294		0.000169208	-0.00195321	-0.00048272	-0.000212842		-0.000473757	-5.28284e-05	7.96924e-05	-0.000592356
930	0.000119407	0.000343951	9.72377e-05	-0.0005068		0.00054999	-0.00166996	7.86877e-06	0.000303781		-0.00044341	-3.86114e-05	0.000141412	-0.000623899
924	0.000237273	0.000511406	0.000540184	-0.000107992		0.000546539	-0.00172217	0.000166792	0.000501911		-0.00042199	-5.82521e-05	0.00016283	-0.000622686
919	-2.10558e-05	0.000501698	0.000853501	-0.000180956		8.28882e-05	-0.00220798	-0.000171912	0.000282984		-0.00044036	-0.00011817	0.000141063	-0.000631461
913	-0.000407571	0.000394469	0.00103525	-0.000542687		-0.000600793	-0.00292237	-0.000770805	-0.000145282		-0.000448887	-0.000151279	0.000143295	-0.000643992
907	-0.000453623	0.000409493	0.00113458	-0.000786607		-0.00102979	-0.00339395	-0.00108083	-0.00034705		-0.000350651	-4.19131e-05	0.000263639	-0.000569172
902	0.000108266	0.00064413	0.00120999	-0.000593014		-0.000850861	-0.00327944	-0.000655673	-1.63229e-06		-9.23044e-05	0.000275188	0.000547393	-0.000319769
896	0.00106869	0.000987345	0.00122919	-1.49988e-05		-0.000166155	-0.00261768	0.000393004	0.000763475		0.000247528	0.000710697	0.000912267	6.17997e-05
890	0.00176311	0.00108405	0.00106267	0.000516185		0.000474228	-0.00191977	0.0013777	0.00134781		0.000460958	0.00103326	0.00117284	0.000360054
885	0.00162411	0.000699859	0.000584225	0.000561994		0.000545518	-0.00175423	0.00156697	0.0011877		0.000371137	0.00102873	0.00116467	0.000340042
879	0.000649232	-7.32177e-05	-0.000148149	6.20408e-05		7.28315e-05	-0.00228963	0.000833425	0.000293479		-1.87862e-05	0.000678081	0.000903508	-6.36829e-05
873	-0.000516162	-0.000751196	-0.000838585	-0.000549866		-0.000307994	-0.00309906	-0.000216053	-0.000646678		-0.000481516	0.000182542	0.000587421	-0.000662523
868	-0.0010707	-0.000861501	-0.00107925	-0.000674156		0.000170502	-0.00346035	-0.00070047	-0.000778197		-0.000725829	-0.000176252	0.000466512	-0.00114851
862	-0.000591716	-0.000232307	-0.000622226	5.45444e-05		0.00181926	-0.00284595	-0.000121595	0.000288691		-0.000578376	-0.00021926	0.00065465	-0.00127695
857	0.000774432	0.000892029	0.000487657	0.00153843		0.00435147	-0.00118914	0.00141982	0.0022946		-7.53876e-05	6.60334e-05	0.00109734	-0.000994413
851	0.00253684	0.00214369	0.00194829	0.00335963		0.00717544	0.00114317	0.00341465	0.00459171		0.000605109	0.000563812	0.00164714	-0.000411449
845	0.00421765	0.00326103	0.00341413	0.00504588		0.00978402	0.00360883	0.00534862	0.00661571		0.00127562	0.00112843	0.00218958	0.000272939
840	0.00554828	0.0041925	0.00463012	0.00630307		0.0118928	0.0056899	0.00687992	0.00806145		0.00182314	0.00163484	0.00267139	0.000865677
834	0.00647004	0.00494004	0.00548389	0.00705613		0.0133798	0.00708061	0.00787166	0.00891736		0.00222913	0.0020128	0.00307274	0.00122826
828	0.00704057	0.00546515	0.00595756	0.00737648		0.0142532	0.00773152	0.00829796	0.00929387		0.00251149	0.00223931	0.00337161	0.00131956
823	0.00734682	0.00567199	0.00609791	0.00739094		0.0146557	0.00785566	0.00823637	0.0093846		0.00269509	0.00233598	0.00354873	0.0011987
817	0.00749212	0.00555603	0.00601374	0.00722479		0.0148607	0.00778135	0.00786111	0.00934959		0.00278267	0.00234759	0.00361931	0.00100331
811	0.00758438	0.00526037	0.00585412	0.00701428		0.0151072	0.00779485	0.00746391	0.00933743		0.00279755	0.00232582	0.00363091	0.000876502
806	0.00775254	0.00507353	0.00579877	0.00690116		0.0155207	0.00802232	0.00736895	0.0094556		0.00278865	0.00231914	0.00364479	0.000900129
800	0.00810862	0.00524289	0.00599306	0.00704456		0.0160946	0.00843362	0.00782541	0.00984308		0.00284056	0.0023719	0.00369388	0.00105819
794	0.00871026	0.00585714	0.00653715	0.0075629		0.0168391	0.00895968	0.00885895	0.0106055		0.00300999	0.00253029	0.0037823	0.00127797
789	0.00949843	0.00675262	0.00739949	0.00847998		0.0177468	0.00950357	0.0102487	0.0117365		0.00329464	0.00282402	0.00389311	0.00148999
783	0.0102853	0.00763755	0.00841318	0.00963662		0.0187625	0.00995694	0.0115904	0.0130078		0.00360947	0.00323527	0.00401354	0.00166908
778	0.0108247	0.0082317	0.00925769	0.0107101		0.0196629	0.0101158	0.0125004	0.0140556		0.0038452	0.0036767	0.00413076	0.00180656
772	0.0109417	0.00841935	0.00962528	0.0113217		0.0202387	0.00984446	0.01278	0.0145633		0.00392729	0.00401981	0.00422557	0.0018782
766	0.0106384	0.00824942	0.00934404	0.0112548		0.0203952	0.00915834	0.0125076	0.0144616		0.00387449	0.00416357	0.00426826	0.00184833
761	0.0100964	0.00786504	0.00853057	0.0105705		0.0203217	0.0083296	0.0119517	0.0139478		0.00377917	0.0040915	0.00423962	0.00172244
755	0.00958971	0.00743907	0.0075095	0.00960603		0.0202938	0.00769882	0.0114407	0.0133897		0.00376296	0.00388181	0.0041584	0.00158466
749	0.00938797	0.00714066	0.00670517	0.00877229		0.0205921	0.00754039	0.0112392	0.0131571		0.00390586	0.00366983	0.00408677	0.00155799
744	0.00965626	0.00713353	0.00640199	0.00839031		0.0213018	0.0079302	0.0115164	0.0135035		0.00422709	0.00359044	0.00411026	0.00173114
738	0.0103978	0.00750407	0.00665481	0.00853828		0.022418	0.00878685	0.0123053	0.0144616		0.00467956	0.00372689	0.00429058	0.00208581
732	0.0114178	0.0082148	0.0072803	0.00909503		0.0238311	0.00993522	0.0134943	0.0158313		0.00519283	0.00407046	0.00464282	0.00253422
727	0.01243	0.0091176	0.00805164	0.00981457		0.025458	0.0112125	0.0148575	0.0172384		0.00569742	0.00453658	0.00512401	0.00298401
721	0.0132219	0.0100643	0.0088518	0.0105057		0.0271962	0.0125484	0.0162074	0.0183177		0.00616131	0.00501092	0.00566739	0.00343287
715	0.0138052	0.0110009	0.00970864	0.0111037		0.0289727	0.0139473	0.0174746	0.0188776		0.00658177	0.00543406	0.00620619	0.00393112
710	0.0143552	0.0119	0.010614	0.0116394		0.0306605	0.015392	0.0186704	0.0190113		0.00698393	0.00581558	0.00670338	0.00450574
704	0.01503	0.0126752	0.0114155	0.0121335		0.032132	0.0167548	0.0197277	0.0190389		0.00739479	0.00621631	0.00714433	0.00505794
699	0.015809	0.0131399	0.011864	0.0125261		0.0332674	0.0178698	0.020502	0.0193482		0.00784405	0.00667054	0.00753087	0.00542862
693	0.0165684	0.0132746	0.0119358	0.0128163		0.0341244	0.0186867	0.0209461	0.0201431		0.00834361	0.00717826	0.00787489	0.00554187
687	0.0172332	0.0133086	0.0118937	0.0131087		0.0349005	0.0193257	0.0212545	0.0213308		0.00888935	0.00770657	0.00820565	0.00552755
682	0.0178864	0.0136764	0.0121726	0.013639		0.0358727	0.0199551	0.0217713	0.0225939		0.00944652	0.00823898	0.00857207	0.00563531
676	0.0186248	0.0145193	0.0129114	0.0144833		0.0371242	0.0206284	0.0226631	0.0236851		0.00997717	0.00875768	0.00902491	0.00602428
670	0.0194615	0.0156013	0.0139141	0.0155325		0.0385249	0.0212802	0.0237953	0.0245957		0.0104625	0.00925169	0.00958428	0.00662495
665	0.0202899	0.0164295	0.0147769	0.0164912		0.0398021	0.0218694	0.0248435	0.02552		0.0109342	0.009705	0.0102196	0.00721465
659	0.0210763	0.0168207	0.0153055	0.017213		0.0408128	0.022475	0.0256425	0.0266107		0.0114571	0.0101496	0.0108612	0.00763105
653	0.0218644	0.0169845	0.0155565	0.0177217		0.0416546	0.0232946	0.0262754	0.0278647		0.0120751	0.0106519	0.0114508	0.00789977
648	0.0227354	0.0173519	0.0157275	0.0182223		0.0426515	0.024507	0.0269966	0.0291932		0.0127681	0.0112858	0.0119745	0.00819042
642	0.0236333	0.0181253	0.0159625	0.0188421		0.0441916	0.0262251	0.0279964	0.0305697		0.0134469	0.0120423	0.0124644	0.00864387
636	0.024454	0.019157	0.0163003	0.0196289		0.0465045	0.0283717	0.0293394	0.0320546		0.014036	0.0128266	0.0129598	0.00926237
631	0.0251411	0.0201078	0.0167699	0.0205116		0.0494726	0.0307084	0.0309404	0.0336533		0.0145182	0.0135063	0.0134743	0.00990877
625	0.0257775	0.0207174	0.0173908	0.0214438		0.0525527	0.0328061	0.0326067	0.0352118		0.0149547	0.0140163	0.0139912	0.0104331
620	0.0264459	0.0209865	0.0181919	0.0223645		0.054984	0.0342854	0.0340459	0.0364502		0.0153966	0.0143928	0.0144664	0.010769
614	0.0271248	0.0211074	0.01911	0.0232395		0.0562163	0.0349373	0.035019	0.037171		0.0158537	0.0147263	0.0148607	0.010976
608	0.0277122	0.0213376	0.0200263	0.0239979		0.0563148	0.0349407	0.0354714	0.0374319		0.0162796	0.0150882	0.0151572	0.0111574
603	0.0281644	0.0217963	0.0208054	0.0245953		0.0559934	0.0347288	0.035648	0.0375518		0.0166552	0.0154935	0.0153942	0.0113849
597	0.0285598	0.0224152	0.0213856	0.0250117		0.0561755	0.0348895	0.0359097	0.0379055		0.0170103	0.0159426	0.0156376	0.01165
591	0.0289872	0.0229833	0.0217747	0.0252809		0.0573754	0.0357681	0.0365496	0.0386588		0.0174166	0.0164376	0.0159442	0.0119128
586	0.0294311	0.0233255	0.02199	0.0254668		0.0593463	0.0373513	0.0375195	0.0396398		0.0179052	0.0169796	0.0163156	0.0121522
580	0.0297757	0.0234441	0.0220156	0.0256198		0.0612458	0.0391266	0.0385009	0.0404603		0.0184281	0.0175267	0.0167086	0.0123889
574	0.0299388	0.0234895	0.0218546	0.0257719		0.0622216	0.0404556	0.0390245	0.0407824		0.0188764	0.0180138	0.0170759	0.012648
569	0.0299721	0.0236296	0.0215949	0.0258911		0.0619012	0.0407983	0.0388734	0.0405329		0.0191579	0.0183976	0.0173948	0.0129346
563	0.0299857	0.0238703	0.0214334	0.0259558		0.060557	0.0400825	0.0381908	0.0398911		0.0192642	0.0186959	0.0176825	0.0132362
557	0.0300474	0.0240959	0.0215052	0.0259213		0.0587167	0.0385239	0.0374462	0.0391177		0.0192635	0.0189631	0.0179616	0.0135415
552	0.0300879	0.0241308	0.0217882	0.0257858		0.0568389	0.0365721	0.0369991	0.0383927		0.0192514	0.0192294	0.0182558	0.0138148
546	0.0300114	0.0239101	0.0220319	0.0255072		0.0550465	0.0345856	0.036889	0.0377724		0.0192759	0.0194756	0.0185459	0.013971
541	0.0297489	0.0234769	0.0219994	0.0250772		0.0533983	0.0329206	0.0368489	0.0372362		0.0193251	0.01965	0.0187838	0.0139023
535	0.0293286	0.023028	0.021581	0.0245155		0.0519178	0.03171	0.0366424	0.0367069		0.0193409	0.0197256	0.0188745	0.013583
529	0.0288049	0.0227827	0.0209207	0.0239433		0.0507158	0.0309544	0.0361922	0.0360821		0.0192839	0.0197061	0.0187443	0.0131429
524	0.0282483	0.0228747	0.0202028	0.0234955		0.049652	0.0303158	0.035532	0.0352688		0.0191671	0.0196153	0.0183687	0.0127971
518	0.0277101	0.0231831	0.0195887	0.0232342		0.0484952	0.0294944	0.0346511	0.0342732		0.0190599	0.0194742	0.0178306	0.0126904
512	0.0272079	0.0233835	0.0191103	0.0230818		0.0470001	0.0282743	0.033632	0.0332052		0.0190313	0.0193304	0.017278	0.0127794
507	0.0267071	0.0231587	0.0188163	0.0228914		0.0453678	0.0268753	0.0327127	0.0322644		0.019102	0.0192894	0.0168863	0.0129284
501	0.0261313	0.0224328	0.0186992	0.0225735		0.0440058	0.0256076	0.0322697	0.0316144		0.0192422	0.0194606	0.0167721	0.0130421
495	0.0254252	0.0214193	0.0186859	0.0221325		0.0432505	0.024825	0.032338	0.0313091		0.0194034	0.0198577	0.0169442	0.0131466
490	0.0245532	0.0203879	0.0184828	0.0215662		0.0428253	0.0245015	0.0325521	0.0311164		0.0195371	0.0202785	0.0172544	0.0132448
484	0.0234763	0.0194434	0.0178025	0.0207481		0.0420152	0.0243527	0.0322189	0.0305839		0.0195657	0.0204081	0.0174201	0.0132026
478	0.0221039	0.01845	0.0164828	0.0194982		0.0400976	0.0238637	0.0310092	0.0291899		0.0193895	0.0199689	0.017145	0.0127635
473	0.0203768	0.0172398	0.0147553	0.0178016		0.036876	0.0227189	0.0290432	0.0268303		0.0189357	0.0189549	0.0162897	0.0117633
467	0.0183827	0.0158408	0.0129532	0.0159542		0.032823	0.0209482	0.0268993	0.0239274		0.0182212	0.017586	0.0149789	0.0102959
462	0.0164219	0.0144788	0.011431	0.0143655		0.0287326	0.0188753	0.024989	0.0213135		0.0173266	0.0162053	0.0135086	0.008667
456	0.0148616	0.0133793	0.0102019	0.0132808		0.0253486	0.0167338	0.0234057	0.0195213		0.0163132	0.0150309	0.0121479	0.00716936
450	0.0138638	0.0125016	0.00918222	0.0125691		0.0228219	0.0145031	0.0218073	0.018463		0.0151667	0.0141115	0.0109858	0.00587337
445	0.0132108	0.0116408	0.00808892	0.0119142		0.020763	0.0120429	0.0197869	0.0173786		0.0138285	0.0133312	0.00997249	0.00465329
439	0.0124347	0.0106963	0.00681453	0.0109419		0.0183621	0.00947773	0.0171561	0.015547		0.0122595	0.0125412	0.00904033	0.00337742
433	0.0111973	0.00988208	0.00531839	0.00941862		0.0150687	0.00709273	0.0141169	0.0127324		0.0105112	0.0116283	0.00816679	0.00208646
428	0.00957441	0.00954117	0.00398777	0.00722503		0.0107738	0.00512541	0.0111577	0.00941117		0.00873141	0.0105484	0.00731044	0.000956451
422	0.00795289	0.00967075	0.00325431	0.00453852		0.00596875	0.0033474	0.00863339	0.00626503		0.00714364	0.00931863	0.00637022	0.000126856
416	0.0066318	0.00979802	0.00342621	0.00182001		0.00141786	0.00153922	0.00662301	0.003797		0.00587091	0.00794341	0.00524083	-0.000399126
411	0.0055055	0.00913658	0.00399636	-0.000262923		-0.0019172	-0.000231474	0.00488517	0.00208847		0.0048108	0.00638758	0.00392537	-0.000679567
405	0.00416977	0.00719847	0.00399725	-0.00121921		-0.00325591	-0.00129205	0.00324287	0.00101642		0.00361671	0.00455054	0.00254398	-0.000711265
400	0.00230501	0.00397688	0.00258432	-0.000983901		-0.00237058	-0.00114825	0.0016079	0.000386531		0.00199967	0.00239068	0.00122767	-0.000461756

## Sheet: FTIR spect Model Samples
	Quercus350	Quercus400	Quercus450	Quercus500	Quercus550	Quercus600		Olea350	Olea400	Olea450	Olea500	Olea550	Olea600		Pinus350	Pinus400	Pinus450	Pinus500	Pinus550	Pinus600
Wavenumber (cm-1)	Intensity	Intensity	Intensity	Intensity	Intensity	Intensity		Intensity	Intensity	Intensity	Intensity	Intensity	Intensity		Intensity	Intensity	Intensity	Intensity	Intensity	Intensity
1799	6.84499e-06	0.000409409	0.000185807	0.000101114	-7.72169e-05	0.00342225		1.03e-05	-0.000191	-0.000292	0.000998	0.000876	0.000534		0.00142	-0.000445	-0.000576	-2.51e-05	0.000399392	0.00197812
1793	0.000657216	0.000480409	8.00292e-05	-8.45852e-05	-0.000306039	0.00294693		-2.26e-05	-0.000159	-0.000402	0.000756	0.000795	0.000675		0.00271	-4.09e-05	-0.000756	4e-06	0.00024448	0.00181096
1788	0.00143127	0.000595985	5.20605e-05	-0.000182947	-0.000406609	0.00237741		-3.7e-05	-0.000111	-0.000384	0.000649	0.000652	0.000756		0.00423	0.000512	-0.000827	-1.03e-05	0.000122696	0.00156671
1782	0.00222062	0.000762656	0.000128166	-0.000223679	-0.000376915	0.00184951		-3.03e-05	-0.000145	-0.00029	0.000681	0.000516	0.000713		0.0058	0.00107	-0.000769	-7.81e-05	6.95426e-05	0.00128126
1776	0.0030196	0.000967824	0.000282537	-0.000274176	-0.000269359	0.00146564		-4.68e-06	-0.000286	-0.000181	0.000788	0.000402	0.000572		0.0072475	0.00161	-0.000573	-0.000194	6.63207e-05	0.00101882
1771	0.00391769	0.00122352	0.000484174	-0.00035269	-0.000148886	0.00121254		2.96e-05	-0.000467	-9.48e-05	0.000885	0.000319	0.000431		0.00856	0.00219	-0.000295	-0.000327	8.5057e-05	0.00082177
1765	0.0050039	0.00159631	0.00076006	-0.000409875	-5.45415e-05	0.00102574		6.55e-05	-0.000585	-6.26e-05	0.000903	0.000232	0.000355		0.00987	0.0029404	1.95e-06	-0.000413	8.87293e-05	0.00069037
1759	0.0062954	0.00217198	0.00117476	-0.000365535	-1.13426e-05	0.000826594		0.000101	-0.000557	-0.000114	0.000827	0.000177	0.000361		0.0114	0.00388	0.000256	-0.000399	8.28287e-05	0.000593797
1754	0.00774282	0.00300836	0.00179393	-0.000196819	-4.1255e-05	0.000625163		0.000138	-0.000382	-0.000257	0.000681	0.000165	0.000406		0.0133	0.00497	0.000494	-0.000269	6.18725e-05	0.000515582
1748	0.00931051	0.00407427	0.0026375	8.94034e-05	-0.000152323	0.000463055		0.000178	-0.000103	-0.000442	0.00052	0.000209	0.000434		0.0156	0.0062	0.000806	-5.79e-05	2.83385e-05	0.000448528
1742	0.0110236	0.00529612	0.00366499	0.000477588	-0.000319128	0.000380965		0.000225	0.000228	-0.000559	0.000384	0.000223	0.000378		0.0184	0.00766	0.0013	0.0002	-4.80638e-05	0.000379483
1737	0.0129383	0.00660757	0.00481837	0.00102287	-0.000457973	0.000342772		0.000289	0.000624	-0.000489	0.000318	0.000155	0.000205		0.0215	0.0094	0.00201	0.000526	-0.000151487	0.000273886
1731	0.0150419	0.00799449	0.00604354	0.00176894	-0.000466111	0.000315093		0.000386	0.00114	-0.000156	0.000356	-2.74e-07	-5.88e-05		0.0247	0.0114	0.00292	0.000984	-0.000233192	0.000128147
1726	0.0171624	0.0094166	0.00730756	0.00270618	-0.000261972	0.000297932		0.000541	0.00187	0.000459	0.000559	-0.00014	-0.000334		0.0275	0.0133	0.00392	0.00162	-0.000200986	-1.80338e-05
1720	0.0189848	0.0107605	0.00851262	0.00366855	0.000132971	0.000349359		0.000777	0.00291	0.00136	0.000974	-0.000173	-0.00053		0.0295	0.0148	0.00487	0.00238	-2.00146e-05	-9.03203e-05
1714	0.0201542	0.0118328	0.00951282	0.00443021	0.000610167	0.000485387		0.0011	0.00429	0.00252	0.00163	-4.76e-05	-0.000599		0.0303481	0.0157	0.00559	0.0031	0.000281283	-5.68066e-05
1709	0.0204672	0.0125069	0.0101221	0.00477576	0.000997964	0.000648799		0.00151	0.00594	0.00389	0.00249	0.000197	-0.00055		0.030058	0.0159	0.00598	0.00361	0.000597482	4.93995e-05
1703	0.0199457	0.0127982	0.0102745	0.00466681	0.00117165	0.000733951		0.00195	0.00767	0.00531	0.00345	0.000514	-0.000438		0.0288	0.0155	0.00603	0.00386	0.000842824	0.000147976
1697	0.018849	0.0129012	0.0100347	0.00421859	0.00108836	0.000663094		0.00234	0.00922	0.00654	0.00434	0.000857	-0.000316		0.0271	0.0148138	0.00588	0.00386	0.000972678	0.000173547
1692	0.0175228	0.0130768	0.009654	0.00368257	0.000823536	0.000435838		0.00261	0.0104	0.00734	0.0049535	0.0012	-0.000218		0.0253	0.0142	0.00573	0.0037	0.00101177	0.000108919
1686	0.016336	0.0135794	0.00941779	0.00329425	0.000523051	9.86571e-05		0.00271	0.011	0.00761	0.00516	0.00146	-0.000132		0.0239	0.0138	0.00571	0.00351	0.000991525	-1.66714e-05
1680	0.0155809	0.0145589	0.00959496	0.00323194	0.00035654	-0.000244207		0.00266	0.0111063	0.00741	0.00495	0.00154	-4.59e-05		0.023	0.0138	0.00589	0.00343	0.00094827	-0.000145053
1675	0.0154741	0.0160245	0.0102723	0.00356194	0.000447917	-0.000472627		0.00252	0.0109	0.00698	0.00447	0.00135	4.38e-05		0.0225	0.0143	0.00625	0.00359	0.000898959	-0.000214414
1669	0.0160834	0.0178709	0.0114234	0.00429206	0.000838792	-0.000442863		0.00234	0.0107	0.00655	0.00397	0.00095	9.33e-05		0.0228	0.0153	0.00677	0.00407	0.000894396	-0.000174782
1663	0.0173662	0.0199986	0.0129385	0.00540852	0.00152413	-6.45437e-05		0.00219	0.0108	0.00631	0.00367	0.000515	6.05e-05		0.0239018	0.0168	0.00752	0.00489	0.00101957	-2.02184e-06
1658	0.0192201	0.0224289	0.0148093	0.00692738	0.00250531	0.000696294		0.00207	0.0112	0.00629	0.00371	0.000243	-6.77e-05		0.0258705	0.0187705	0.00862	0.00597	0.00137416	0.000314297
1652	0.0216035	0.0252868	0.0170816	0.00890303	0.00385366	0.0018232		0.002	0.0119	0.00646	0.00404	0.00021	-0.000243		0.0286	0.0212	0.0102	0.00728	0.00203183	0.000790101
1647	0.0245301	0.0286353	0.0198293	0.0113789	0.00564691	0.00329302		0.00199	0.0126	0.00677	0.00456	0.0004	-0.000351		0.0318	0.0242	0.0122	0.00878	0.00302346	0.00147101
1641	0.027989	0.0323669	0.0229759	0.0143358	0.00791479	0.00509244		0.00204	0.0134	0.00732	0.00525	0.000779	-0.000265		0.0351	0.0275	0.0146	0.0105	0.00434689	0.00241372
1635	0.0318169	0.0361709	0.0263305	0.0176297	0.0105398	0.00718624		0.00218	0.0145	0.0083	0.00625	0.0014	0.000125		0.0384	0.0309237	0.017	0.0122219	0.00596989	0.00365562
1630	0.0356895	0.0396899	0.0295922	0.021026	0.0133065	0.00951366		0.00241	0.016	0.00989	0.00771	0.00233	0.000819		0.0415	0.0341	0.0193199	0.014	0.00781825	0.00516633
1624	0.0392166	0.0425894	0.0325192	0.0242476	0.0159315	0.0119673		0.00275	0.0184	0.0121263	0.0097	0.00362	0.00175		0.0444	0.0368	0.0213285	0.0157	0.00977574	0.00685864
1618	0.0420824	0.0446974	0.034941	0.0270747	0.0181994	0.0144186		0.00319	0.0213	0.0149	0.0121	0.00522	0.00278		0.0468	0.0387	0.023	0.0172	0.0117097	0.0085993
1613	0.0441155	0.0459946	0.0368329	0.0293759	0.0199972	0.0167186		0.00371	0.0247	0.0178	0.0147	0.00701	0.00385		0.0485	0.04	0.0243	0.0185	0.0135036	0.0102843
1607	0.0452794	0.046628	0.0382116	0.0311174	0.0213675	0.0187296		0.00426	0.0278	0.0207254	0.0173	0.00881	0.00495		0.0494187	0.0408	0.0252	0.0195	0.0150887	0.0118398
1601	0.0456208	0.0467808	0.0391305	0.0323116	0.0224108	0.0203574		0.00477	0.0301	0.0234	0.0197	0.0105	0.0061		0.0496	0.0411	0.0258	0.0203	0.0164554	0.0132287
1596	0.0452347	0.0465838	0.039581	0.0329836	0.0232032	0.0215628		0.00519	0.0315	0.0256	0.0218	0.0119	0.00727		0.0492	0.0412	0.0261	0.0206	0.0175516	0.0144164
1590	0.0442376	0.0460695	0.0395616	0.0331472	0.0237056	0.0223694		0.00548	0.0319	0.0272	0.0235	0.013	0.00841		0.0481	0.041	0.0261	0.0206	0.0183528	0.0153897
1584	0.0427491	0.0452236	0.0390515	0.0328229	0.0238103	0.0228175		0.00561	0.0317	0.0283	0.0248	0.0138	0.0094		0.0466	0.0405	0.0258	0.0204	0.0188051	0.0161088
1579	0.0408636	0.0440377	0.0380979	0.0320633	0.0234476	0.0229803		0.00562	0.0314	0.0289	0.0255	0.0145	0.0102018		0.0446	0.0395	0.0251	0.02	0.0189738	0.0165911
1573	0.0386554	0.042527	0.0367693	0.030985	0.0226789	0.0229182		0.0055	0.0309	0.029	0.0258083	0.0149	0.0107		0.0421	0.0381	0.0243	0.0195	0.0187894	0.0168091
1568	0.0361915	0.040703	0.0352149	0.0297462	0.0216921	0.0227134		0.00528	0.0303	0.0286	0.0257	0.0151	0.011		0.0393601	0.0363	0.0234	0.0189	0.018396	0.0168567
1562	0.033574	0.0386049	0.03359	0.0284955	0.0207039	0.0224271		0.00498	0.0293	0.0277	0.0251233	0.0150653	0.011		0.0364	0.0343	0.0224	0.0182	0.0178846	0.0167136
1556	0.0309561	0.036321	0.0320676	0.0272969	0.0198776	0.022156		0.00461	0.0277	0.0263	0.0243	0.0147	0.0108		0.0335	0.0322	0.0214	0.0174	0.0172888	0.016478
1551	0.0285575	0.0340293	0.0307395	0.0261555	0.0193023	0.0220184		0.00421	0.0258	0.0246	0.0232	0.0140932	0.0105		0.0306	0.0301	0.0205	0.0168	0.0166978	0.0162592
1545	0.026609	0.0319284	0.0296474	0.0250699	0.0190173	0.0221538		0.0038	0.0237	0.023	0.022	0.0133	0.0102		0.0281	0.0282	0.0197	0.0164	0.0161587	0.0161769
1539	0.0252786	0.0301671	0.0287728	0.0241214	0.0190438	0.0226664		0.00338	0.0217	0.0214	0.0209	0.0123648	0.00997		0.0259	0.0263	0.0189	0.0163	0.0157043	0.0163182
1534	0.0245587	0.0288	0.0281182	0.0234057	0.0193647	0.0235704		0.003	0.0198	0.0199	0.0197	0.0114	0.00989		0.0243	0.0247	0.0183	0.0163	0.0153823	0.0167302
1528	0.0242709	0.0278001	0.0277028	0.0229945	0.0199408	0.0248461		0.00269	0.0183	0.0185	0.0188	0.0105	0.00988		0.023	0.0232	0.018	0.0162782	0.0152204	0.0173631
1522	0.0241404	0.0271326	0.0275539	0.0228517	0.0206947	0.0264462		0.00251	0.0169	0.0172	0.018	0.00981	0.0099		0.0220434	0.0219	0.0180832	0.0163	0.0152523	0.0181731
1517	0.0239746	0.0267572	0.0276607	0.0229422	0.0215648	0.028399		0.00248	0.0158	0.016	0.0173	0.00943	0.00994		0.0215	0.021	0.0184	0.0165175	0.0154974	0.0191695
1511	0.023727	0.0266563	0.0279453	0.0232205	0.0225043	0.0307055		0.00258	0.0151	0.0152	0.0168	0.00931	0.0101		0.0211669	0.020459	0.0189	0.0169	0.0159072	0.0204027
1505	0.0234854	0.0267551	0.0283044	0.0236799	0.0235248	0.0333584		0.00271	0.0147	0.0147	0.0164	0.00938	0.0104		0.0212	0.0202	0.0194469	0.0174	0.0164524	0.0218792
1500	0.0233539	0.0269577	0.0286334	0.0242294	0.0246464	0.0362016		0.0028	0.0145	0.0145	0.0163	0.00949	0.0109		0.0213	0.0202	0.0199	0.0181	0.0170682	0.0235508
1494	0.023409	0.0271512	0.0289089	0.0247693	0.0258722	0.0390274		0.0028	0.0144	0.0145	0.0164	0.00962	0.0117		0.0217	0.0204	0.0204	0.0188	0.0177461	0.0253637
1489	0.0236882	0.0273365	0.029161	0.0252186	0.0271309	0.041572		0.00272	0.0142	0.0147	0.0166934	0.00976	0.0125		0.0224	0.0207	0.0209176	0.0194	0.0184455	0.027036
1483	0.0242124	0.0276269	0.0294987	0.025652	0.0283257	0.0436955		0.00262	0.014	0.0149	0.0171	0.01	0.0133		0.0233	0.0211	0.0215	0.02	0.0191628	0.0284978
1477	0.0249704	0.0282086	0.0300215	0.0262303	0.029385	0.0453815		0.00252	0.0139	0.0151	0.0175	0.0103	0.014		0.0244	0.0216	0.0221	0.0205	0.0198425	0.0296907
1472	0.0259025	0.029168	0.0308118	0.0271158	0.0303273	0.0467687		0.00249	0.0139	0.0152	0.0177466	0.0107	0.0147		0.0255	0.0222	0.0228	0.0211	0.0205137	0.0307344
1466	0.026905	0.0304113	0.0318468	0.0283352	0.0312281	0.0480175		0.00256	0.014226	0.0154	0.0179	0.011	0.0152		0.0262	0.0228	0.0235	0.0218	0.021114	0.0316088
1460	0.0278549	0.0316725	0.0330194	0.029758	0.0321694	0.0492288		0.00276	0.015	0.0158	0.0182	0.0114183	0.0157		0.0267558	0.0234	0.0242	0.0226	0.0217938	0.0324644
1455	0.0286352	0.0326547	0.0341544	0.0311767	0.033173	0.0503934		0.00306	0.0161	0.0166	0.0186	0.0119	0.0161		0.0272	0.0242	0.025	0.0235	0.0225365	0.0332467
1449	0.0291618	0.0331774	0.0351172	0.0324007	0.0341958	0.0514502		0.0034	0.0175	0.0178	0.0195	0.0125	0.0166		0.0276	0.025	0.0258	0.0243	0.0233479	0.0340251
1443	0.0293906	0.0332585	0.0358522	0.0333466	0.03514	0.0523734		0.00371	0.019	0.0193	0.0206	0.0132	0.0172		0.028	0.0257	0.0266	0.0251	0.02417	0.0347867
1438	0.0293355	0.0330834	0.0363809	0.0340021	0.0359062	0.0531837		0.00392	0.0202	0.0208	0.022	0.013876	0.0179		0.0282	0.0261	0.0273	0.0258	0.0248911	0.0355418
1432	0.0290422	0.0328717	0.0367259	0.0343962	0.0363845	0.0538746		0.00402	0.0211	0.022	0.0232515	0.0146	0.0187		0.0280474	0.0262	0.0279	0.0263	0.0254922	0.0362873
1426	0.0285953	0.0327589	0.0368706	0.0345373	0.0364804	0.0543214		0.00405	0.0213663	0.0228	0.0243	0.0153	0.0195		0.0276	0.0262	0.0282	0.0263	0.0258902	0.0369107
1421	0.0280706	0.0327411	0.0367601	0.0344234	0.0360825	0.0542793		0.00403	0.0213	0.0232	0.0249	0.0159	0.0204		0.027	0.0262	0.028	0.026	0.0259913	0.0373397
1415	0.0275555	0.0327741	0.0363465	0.0340565	0.0351689	0.0535258		0.00396	0.0209	0.0232	0.0251949	0.0164	0.0212439		0.0264	0.0261	0.0273577	0.0251	0.0257844	0.0373848
1410	0.0271195	0.0328437	0.0356348	0.0334606	0.0338263	0.0519909		0.00383	0.0205	0.0229487	0.0252	0.0167	0.022		0.0259446	0.0261	0.0262	0.0239	0.0252632	0.0369954
1404	0.0268683	0.0330134	0.0347091	0.0327147	0.0323237	0.0498601		0.00365	0.0201	0.0226311	0.025	0.0169	0.0225		0.0258	0.0261972	0.0249	0.0226	0.0246119	0.0361801
1398	0.0268772	0.0332984	0.0337179	0.0319314	0.0309514	0.0474678		0.00344	0.0197	0.0223	0.0248	0.0169231	0.0226		0.0259	0.0262698	0.0236	0.0213435	0.0239373	0.0350339
1393	0.027176	0.0336281	0.0328046	0.0312481	0.0299249	0.0451917		0.00326	0.0193	0.022	0.0245	0.0168	0.0221		0.0261	0.0264	0.0227	0.0204	0.0233624	0.0336458
1387	0.0276596	0.033823	0.0320398	0.030739	0.0292522	0.0432667		0.00316	0.0193	0.0219	0.0243	0.0166	0.0212		0.0264	0.0265	0.022	0.0197	0.0229261	0.0322333
1381	0.0281934	0.0337636	0.0314031	0.0304179	0.0288282	0.0417844		0.00316	0.0196	0.0218	0.0242	0.0164	0.02		0.0267	0.0265	0.0215	0.0192	0.0226141	0.0308922
1376	0.0286747	0.0334354	0.0308431	0.0302354	0.0285287	0.0406828		0.00327	0.0202	0.022	0.024	0.0163	0.0187		0.0268	0.0264	0.0212	0.019	0.0224143	0.0296914
1370	0.0291335	0.032975	0.0303399	0.0301648	0.0283059	0.0398699		0.00342	0.0208	0.0221	0.0239	0.0164	0.0177		0.0266	0.0261	0.0208	0.0189	0.0223529	0.028785
1364	0.0296363	0.0325535	0.0299135	0.0301885	0.02816	0.0392343		0.00355	0.0211	0.0222	0.0237473	0.0165	0.0169		0.0263	0.0258	0.0204	0.0188	0.02233	0.0280672
1359	0.0302342	0.0323876	0.0295799	0.0302986	0.0280845	0.0387086		0.00361	0.021	0.0222	0.0236	0.0167	0.0164659		0.026	0.0255	0.02	0.0185	0.0223922	0.0275872
1353	0.0309289	0.0326953	0.0293208	0.030448	0.028046	0.0382413		0.0036	0.0206856	0.0221	0.0235	0.0167	0.0162		0.0259	0.0254	0.0197	0.0182	0.022373	0.0272206
1347	0.0317248	0.0336662	0.0291052	0.0306015	0.0280029	0.0378348		0.00357	0.0202381	0.022	0.0232948	0.0166	0.016		0.0263	0.0254	0.0194	0.0179	0.0223015	0.0269174
1342	0.0326295	0.0352502	0.0289289	0.0307344	0.0279352	0.037507		0.00354	0.02	0.0221	0.0231075	0.0164	0.0159		0.0272	0.0256	0.0193	0.0176369	0.0221676	0.0267035
1336	0.0335703	0.0370568	0.0288157	0.0308459	0.0278386	0.0372812		0.00354	0.0201	0.0222	0.0229	0.0163	0.0158		0.0285	0.0259	0.0193	0.0175	0.0220693	0.0265406
1331	0.034384	0.0384483	0.0287931	0.0308997	0.027711	0.0371362		0.00358	0.0209	0.0222	0.0228	0.0163	0.0157		0.0297	0.0261	0.0195	0.0174	0.0220055	0.0264181
1325	0.034868	0.0389303	0.0288628	0.0308671	0.0275523	0.0370242		0.00366	0.0222605	0.0222	0.0228	0.0164	0.0157		0.0307	0.0263	0.0196	0.0174	0.0219761	0.0263621
1319	0.034967	0.0384604	0.0290244	0.0307673	0.0273798	0.0368876		0.00377	0.0239	0.0222	0.023	0.0167	0.0158		0.0312257	0.0266	0.0198	0.0173	0.0220399	0.0263438
1314	0.0347962	0.0374654	0.0292779	0.0307155	0.0272576	0.0367061		0.0039	0.0251	0.0222	0.0231	0.0168	0.0158		0.0316	0.027	0.0199	0.0173771	0.0220288	0.026253
1308	0.0346062	0.036519	0.0296421	0.030843	0.0272676	0.0365022		0.004	0.0255	0.0223	0.0232	0.0168783	0.0158		0.0321256	0.0275	0.0201	0.0176	0.022073	0.0261511
1302	0.0346019	0.0360001	0.0301182	0.0312113	0.0274747	0.0363376		0.00405	0.0249	0.0224	0.0232	0.0168	0.0157		0.033	0.0281	0.0202	0.0178	0.0221373	0.0260188
1297	0.0348961	0.0359746	0.0307024	0.0317695	0.0278427	0.03627		0.00408	0.024	0.0226	0.023	0.0165	0.0155		0.0343	0.0287118	0.0205	0.0182	0.0221713	0.025885
1291	0.0354771	0.036287	0.0313482	0.0324045	0.0282619	0.0363239		0.00411	0.0232	0.0229	0.0229	0.0163	0.0153		0.0358	0.0293683	0.0208	0.0185	0.022281	0.025812
1285	0.0362748	0.0367466	0.0319991	0.0330171	0.0285874	0.0364836		0.00418	0.023	0.0234	0.023	0.0161	0.0152		0.0372	0.0301	0.0212	0.0188	0.0223437	0.0258418
1280	0.037169	0.0372007	0.0325722	0.0335479	0.0287798	0.03672		0.0043	0.0234	0.0238899	0.0232	0.0161	0.015309		0.0385	0.031	0.0216	0.0189	0.0224399	0.0260145
1274	0.0380342	0.0375844	0.0330283	0.0339968	0.0289009	0.0370181		0.00447	0.0243	0.0244804	0.0236	0.0163	0.0155		0.0396	0.0317	0.022	0.0191	0.0226005	0.0262591
1268	0.038767	0.0378748	0.0333517	0.0343835	0.0290933	0.0373515		0.00465	0.0252	0.0251	0.0241	0.0167	0.0157		0.0404	0.0324	0.0223819	0.0192	0.0228967	0.0265257
1263	0.0393292	0.0380926	0.0335769	0.0347537	0.0294189	0.0376744		0.00482	0.0262	0.0257	0.0246	0.0170813	0.0159		0.041	0.0328	0.0227	0.0195	0.0232501	0.0267872
1257	0.0397519	0.0382399	0.0337266	0.0351038	0.0298358	0.0379148		0.00495	0.0269	0.0262	0.025	0.0174	0.0162		0.0414	0.0331	0.0229	0.0198	0.0236179	0.0270574
1252	0.0401157	0.0383081	0.0338348	0.0354083	0.0301928	0.038054		0.00504	0.0273	0.0266476	0.0254	0.0177	0.0164		0.0416	0.0334	0.023	0.0202	0.0239464	0.027227
1246	0.0405083	0.0382857	0.0339191	0.0356025	0.0303688	0.0381129		0.0051	0.0275845	0.027	0.0256579	0.0178	0.0166		0.0417	0.0335	0.0231	0.0204562	0.0240844	0.0273564
1240	0.0409982	0.0382122	0.0340057	0.0356837	0.0303253	0.0381528		0.00514	0.0277	0.0273	0.0259	0.0179	0.0168		0.0418	0.0335	0.023	0.0206	0.0241126	0.0274764
1235	0.041597	0.038161	0.0341033	0.0356895	0.0301473	0.0381839		0.00518	0.0278	0.0276	0.0261	0.018	0.0168		0.0420717	0.033519	0.0229	0.0207	0.0240737	0.0274919
1229	0.042263	0.0381858	0.0342146	0.035705	0.0299694	0.038215		0.00523	0.0279	0.0278	0.0262	0.0181	0.0167		0.0425196	0.0335477	0.0228454	0.0206	0.0240347	0.0274575
1223	0.042896	0.0382682	0.0343323	0.0357844	0.0299131	0.0382539		0.00529	0.028	0.0279448	0.0263	0.0181	0.0166		0.0432	0.0335924	0.023	0.0205	0.0240065	0.0274269
1218	0.0433905	0.0383442	0.0344546	0.0359589	0.0300273	0.0383728		0.00539	0.0282	0.028	0.0264	0.0181	0.0165		0.0438	0.0336	0.0231	0.0203	0.0240637	0.0274364
1212	0.0436428	0.0383689	0.0345856	0.0362328	0.0302897	0.0386175		0.00554	0.0285	0.0281	0.0265	0.0182	0.0164106		0.0442	0.0336	0.0233	0.0202	0.0242448	0.027514
1206	0.0435954	0.0383342	0.0347367	0.0365842	0.0306335	0.0389998		0.00573	0.0288	0.0281	0.0265674	0.0184	0.0165		0.0442	0.0336	0.0233	0.0201	0.0245167	0.0277499
1201	0.04325	0.0382498	0.0349125	0.0369563	0.0309818	0.0394323		0.00591	0.0292	0.0282126	0.0267	0.0185	0.0166		0.0438	0.0336	0.0232	0.0202	0.0247409	0.0280162
1195	0.0427084	0.0381099	0.0351015	0.0372552	0.0312685	0.0398256		0.00603	0.0295211	0.0284	0.0268	0.0187	0.0167		0.0432	0.0334	0.0231	0.0202	0.0249842	0.0282628
1189	0.0421412	0.0379284	0.0352691	0.037422	0.0314604	0.0401037		0.00605	0.029732	0.0286	0.027	0.0188	0.0168		0.0427	0.0332	0.023	0.0204	0.0251302	0.0284518
1184	0.0416965	0.0377232	0.0353735	0.037452	0.0315596	0.040287		0.00598	0.0297669	0.0289	0.0271	0.019	0.017		0.0422	0.0328	0.0229	0.0204552	0.0252798	0.0286435
1178	0.041384	0.0374883	0.0353673	0.0373925	0.031587	0.0404151		0.00583	0.0296	0.0292	0.0272	0.0191	0.0171		0.0418	0.0323	0.0228	0.0204	0.0253435	0.0287575
1173	0.0410459	0.0371395	0.0352011	0.0372392	0.031516	0.0405138		0.00567	0.0293	0.0294	0.0273	0.0193	0.0173		0.0412	0.0316	0.0226	0.0201	0.025408	0.0289069
1167	0.0404668	0.0365698	0.0348149	0.0369259	0.0312649	0.0405208		0.00553	0.0289	0.0294	0.0273928	0.0196	0.0176		0.0402	0.0307	0.0223	0.0197	0.0254325	0.0290604
1161	0.0395274	0.0357441	0.0341814	0.0363587	0.0307335	0.0403553		0.0054	0.0285	0.0292	0.0274	0.0198	0.0178		0.039	0.0298	0.0217	0.0191	0.0252667	0.0290776
1156	0.0383004	0.0347351	0.0333315	0.0355379	0.0299282	0.03998		0.00529	0.028	0.0288	0.0274	0.0199949	0.018		0.0377	0.0288	0.0209	0.0184	0.0249616	0.02899
1150	0.0369915	0.0336674	0.0323761	0.034556	0.0289748	0.039455		0.00518	0.0274	0.0282	0.0271	0.0199	0.0182		0.0366	0.0279	0.02	0.0176	0.0244374	0.0288275
1144	0.0358317	0.0326072	0.0314367	0.0335381	0.0280671	0.0388821		0.00504	0.0267	0.0273	0.0266	0.0195	0.0183		0.0357	0.027	0.0191143	0.0168	0.0237835	0.0285911
1139	0.0349545	0.0315757	0.0306083	0.0325274	0.0272947	0.0383298		0.00489	0.0258	0.0263	0.0259	0.0189	0.0183		0.0349	0.026171	0.0183	0.0161	0.0230974	0.0283149
1133	0.0343868	0.0305744	0.0299121	0.0315017	0.0266161	0.0377976		0.00473	0.0249353	0.0251	0.025	0.0182	0.0182		0.0341	0.0254	0.0176	0.01546	0.022408	0.0279988
1127	0.03404	0.0296595	0.0293248	0.0304334	0.0258862	0.0372416		0.00458	0.024	0.024	0.0242	0.0176	0.018		0.0331	0.0246	0.017	0.0148716	0.0217431	0.0276208
1122	0.0337796	0.0288662	0.0287813	0.0293538	0.025032	0.0366413		0.00446	0.0229	0.023	0.0233	0.0171	0.0176843		0.0321	0.0238	0.0165	0.0143	0.021066	0.0271628
1116	0.0334328	0.0281969	0.0282177	0.0283276	0.0240887	0.0360158		0.0044	0.0219	0.0221	0.0224	0.0166012	0.0173		0.031023	0.023	0.0159744	0.0138	0.0203449	0.0266579
1110	0.0328651	0.0275669	0.0275965	0.027407	0.0232029	0.0354201		0.00439	0.021	0.0212	0.0215	0.0161	0.017		0.03	0.0221	0.0155	0.0133	0.0196515	0.02621
1105	0.0319902	0.026893	0.0269282	0.0266209	0.0224918	0.034886		0.0044	0.0202	0.0205	0.0207101	0.0157	0.0166		0.0291	0.0213	0.0152	0.0129	0.0190959	0.025743
1099	0.0308391	0.0261189	0.0262558	0.0259692	0.0219865	0.0344183		0.00443	0.0196	0.0198	0.0199	0.0152	0.0163		0.0282	0.0205	0.0148	0.0126	0.0185932	0.0253591
1094	0.0295527	0.0252694	0.0256186	0.0254368	0.0216069	0.0339794		0.00443	0.0191	0.0191	0.0192	0.0148	0.0161		0.0272	0.0198816	0.0144	0.0122	0.0182034	0.0250397
1088	0.028359	0.0244112	0.0250496	0.0249598	0.021236	0.033534		0.00441	0.0187	0.0185	0.0186	0.0145	0.016		0.0262	0.0193	0.014	0.0118	0.017868	0.024767
1082	0.0274576	0.0236084	0.0245733	0.0244627	0.020796	0.0330444		0.00435	0.0183	0.0178	0.0182	0.0143	0.0159424		0.0251	0.0188192	0.0137	0.0114	0.017548	0.0244934
1077	0.0269059	0.0228943	0.0242049	0.0238654	0.0202697	0.0325153		0.00424	0.0178	0.0171	0.0179	0.014	0.0158		0.024	0.0183	0.0134	0.0108	0.0171348	0.0241576
1071	0.0265934	0.0222505	0.0239189	0.023156	0.0196953	0.0319553		0.00408	0.0173	0.0165	0.0175	0.0137	0.0156		0.023	0.0177	0.0132	0.0103104	0.0166977	0.0237776
1065	0.0263046	0.021658	0.0236553	0.0223754	0.0190921	0.0313855		0.0039	0.0168	0.0158	0.0171	0.0133	0.0153		0.0221	0.0171	0.0129832	0.00988	0.0161961	0.0233428
1060	0.0258614	0.0210655	0.0233492	0.0216258	0.0184697	0.0307541		0.00371	0.0163	0.0152	0.0166	0.013	0.0151		0.0213	0.0164	0.0127	0.00956	0.0157349	0.0229271
1054	0.025162	0.0204273	0.0229598	0.0209742	0.0178099	0.0299937		0.00354	0.0158	0.0147	0.0159	0.0128	0.0149		0.0207	0.0157	0.0122	0.00933	0.0153049	0.0224469
1048	0.0241961	0.019661	0.022452	0.0204075	0.017117	0.0290189		0.0034	0.0154	0.0142	0.0154	0.0127	0.0147		0.0201778	0.015	0.0116	0.00903	0.0149085	0.0218595
1043	0.02297	0.0187251	0.0217791	0.0198038	0.0163849	0.0278438		0.00329	0.015	0.0137	0.015	0.0126	0.0145		0.0196	0.0143	0.0109	0.00862	0.0144925	0.0211719
1037	0.0215304	0.0176122	0.0209014	0.0190341	0.0155961	0.0265078		0.00323	0.0146529	0.0135	0.0149	0.0125	0.0143		0.0189	0.0137	0.0101	0.00808	0.014048	0.0204039
1031	0.019954	0.0163873	0.0198252	0.01805	0.0147103	0.0250807		0.00321	0.0143151	0.0133	0.0149	0.0122	0.0141		0.0179	0.0128	0.00928	0.00747	0.0134552	0.0195904
1026	0.0183671	0.0151208	0.0186041	0.01691	0.0137052	0.0235545		0.0032	0.0139	0.0132344	0.0147	0.0118	0.0138		0.0167	0.0118	0.00843	0.00685	0.0127526	0.0186772
1020	0.0168603	0.0138703	0.017287	0.0156931	0.0125986	0.0219249		0.00316	0.0134	0.013	0.0143	0.0113	0.0134		0.0153	0.0107	0.00757	0.00627	0.0119493	0.0176624
1015	0.0154408	0.0126463	0.0158844	0.0144132	0.0114353	0.0201801		0.00306	0.0128	0.0126	0.0135	0.0108	0.0128		0.0138	0.00963	0.00673	0.00571	0.0111177	0.01649
1009	0.0140299	0.0114361	0.0143738	0.0130253	0.0102519	0.0183895		0.00291	0.012	0.0119	0.0125339	0.0102	0.0122		0.0121	0.0086	0.00594	0.00516	0.0102259	0.0152947
1003	0.0125542	0.0102144	0.0127462	0.0115108	0.00906205	0.0166378		0.00271	0.0112558	0.0111	0.0116	0.00965	0.0116		0.0104	0.00762	0.00521	0.00457	0.00935603	0.0141189
998	0.0110208	0.00897257	0.0110368	0.00995829	0.00787864	0.0150388		0.00251	0.0105	0.0103	0.0107291	0.00904	0.0109		0.00896	0.0066	0.00455	0.00391	0.00845932	0.0129694
992	0.00950254	0.0077285	0.00933374	0.00853384	0.00675418	0.0136475		0.00231	0.00974	0.00955	0.00991	0.00841	0.0101		0.00776	0.0055	0.00391	0.00316	0.00758209	0.0118737
986	0.00807707	0.00653239	0.0077651	0.00737048	0.00576417	0.0124642		0.0021	0.00891	0.00871	0.00901	0.00773	0.00937		0.0068	0.00439	0.00329	0.00242	0.00674709	0.0109171
981	0.00676639	0.00543326	0.00642615	0.00645952	0.00496895	0.0113951		0.00187	0.00799	0.00773	0.00802	0.00697	0.00863		0.00596	0.00336	0.0027	0.0018	0.00596947	0.0100126
975	0.00556316	0.00444737	0.00532718	0.00564347	0.00432616	0.0103088		0.00163	0.007	0.00664	0.0070125	0.00616	0.00797		0.00509	0.00247	0.00215	0.00142	0.00524308	0.00913938
969	0.00444305	0.00354403	0.0043543	0.00472851	0.00371069	0.00907379		0.0014	0.00606	0.0056	0.00613	0.00536	0.0074		0.00415	0.00169	0.00164	0.0012103	0.00453534	0.00823689
964	0.00339063	0.00268222	0.0033858	0.00361216	0.00296171	0.00762627		0.00121	0.00524	0.00475	0.00543	0.00467	0.00689		0.00314	0.000998	0.00115	0.00104	0.00381586	0.00725813
958	0.00238909	0.00184476	0.00236934	0.00235934	0.00202309	0.00597049		0.00105	0.00456	0.00408	0.00486	0.00414	0.00642		0.00213	0.000399	0.000647	0.000777	0.00308155	0.00619524
952	0.00145271	0.0010458	0.0013987	0.00113025	0.000964772	0.00417975		0.000916	0.00393	0.00346	0.00429	0.00371	0.00594		0.0012	-7.38e-05	0.000164	0.000403	0.00233739	0.00505987
947	0.000634793	0.000311258	0.000594182	8.76186e-05	-3.91928e-05	0.00236329		0.000785	0.00329	0.00275	0.00363	0.00329	0.00538		0.000457	-0.000369	-0.000263	-1.74e-05	0.0016254	0.00387164
941	1.17752e-05	-0.000325305	4.31857e-05	-0.000699654	-0.000819451	0.000692032		0.000654	0.00259	0.00194	0.00287	0.00278	0.00469		-5.23e-05	-0.000488	-0.000593	-0.000387	0.000980275	0.00269102
936	-0.000358627	-0.000813105	-0.000288942	-0.00120095	-0.00125657	-0.000661683		0.000526	0.00187	0.00114	0.00203	0.00213	0.00383		-0.000318	-0.000457	-0.000823	-0.000648	0.000436716	0.00158416
930	-0.000464579	-0.00109066	-0.000487808	-0.00138128	-0.00127049	-0.00154159		0.000413	0.00116	0.000448	0.00113	0.00134	0.0028		-0.000391	-0.000343	-0.000957	-0.000727	3.47575e-05	0.000629204
924	-0.000321242	-0.00112206	-0.000649498	-0.00111469	-0.000781687	-0.00184387		0.000314	0.000548	-8.91e-05	0.000218	0.000467	0.00167		-0.000343	-0.000203	-0.000974	-0.000536	-0.000157343	-8.69335e-05
919	3.39614e-05	-0.000906881	-0.000736101	-0.00023242	0.000410025	-0.00120914		0.000223	4.65e-05	-0.000493	-0.000599	-0.00037	0.000539		-0.000245	-8.65e-05	-0.000748	8.58e-05	2.00124e-05	-0.000335069
913	0.000547135	-0.000462675	-0.000513092	0.0014769	0.00264007	0.00120037		0.000135	-0.000336	-0.000768	-0.00113	-0.000984	-0.000454		-0.000142	-9.25e-06	-3.85e-05	0.0013	0.000828037	0.000373183
907	0.00113587	0.000212081	0.00038873	0.00411119	0.00628266	0.00654064		5.9e-05	-0.000607	-0.000827	-0.00116	-0.00114	-0.00117		-6.09e-05	3.27e-05	0.00138	0.00322	0.00257133	0.00268532
902	0.00170954	0.00108905	0.00214778	0.00751024	0.0112304	0.0151227		7.73e-06	-0.000718	-0.000552	-0.000571	-0.000627	-0.00145		-1.32e-05	5.62e-05	0.0034393	0.0057	0.00530168	0.00683634
896	0.00220115	0.00206609	0.00441066	0.011044	0.0165283	0.0252968		-4.96e-06	-0.000573	0.00015	0.000646	0.000633	-0.00108		-5.79e-06	7.05e-05	0.00562	0.00819	0.00858065	0.0121084
890	0.00257399	0.00292722	0.0063266	0.0137683	0.0204539	0.0335383		2.61e-05	-8.7e-05	0.0013	0.00249	0.00263	0.000274		-3.54e-05	7.43e-05	0.00714	0.00989	0.011542	0.0169062
885	0.00282568	0.00345991	0.00703998	0.0148366	0.0215224	0.0364723		0.000102	0.000759	0.00287	0.00502	0.00529	0.003		-9.16e-05	5.89e-05	0.00742	0.0101	0.0134062	0.0197361
879	0.00296845	0.0035541	0.00631441	0.0140605	0.0194661	0.0331863		0.000214	0.00186	0.0048	0.00808	0.00839	0.00714		-0.000161	2.1e-05	0.00654	0.00884	0.013928	0.0201631
873	0.00305818	0.00331908	0.00466519	0.012021	0.0155245	0.0258659		0.000344	0.00304	0.00684	0.0112	0.0115	0.012		-0.000232	-2.79e-05	0.00512	0.00668	0.0135122	0.018933
868	0.00318312	0.00300861	0.00299219	0.00975279	0.011582	0.0181575		0.000468	0.00406	0.00858	0.0136	0.014	0.0161		-0.000295	-6.47e-05	0.00387	0.00459	0.012791	0.0171287
862	0.00344753	0.0029263	0.00200142	0.00817509	0.00907567	0.0128362		0.000568	0.00474	0.00959	0.0145543	0.0151	0.0181137		-0.000333	-6.69e-05	0.00318	0.00329	0.0120878	0.015475
857	0.00388705	0.00324043	0.00193473	0.0077542	0.00841805	0.0107121		0.000635	0.00498	0.00968	0.0138	0.0146	0.0174		-0.000333	-2.88e-05	0.00305	0.00298	0.011509	0.014056
851	0.0044418	0.00393088	0.00261108	0.00846137	0.00922266	0.011063		0.000677	0.00484	0.00909	0.0118	0.012807	0.0146		-0.0003	3.79e-05	0.00329	0.00345	0.0110148	0.0128315
845	0.00495906	0.00477358	0.00363812	0.00993166	0.0108353	0.0127377		0.000701	0.00453	0.00829	0.00961	0.0105	0.0112		-0.000265	0.000111	0.00377	0.00437	0.0106676	0.0119688
840	0.00530439	0.00545991	0.00461762	0.011664	0.0126842	0.0147964		0.000723	0.0043	0.00775	0.00799	0.00874	0.00856		-0.000266	0.00017	0.00434	0.00546	0.0107121	0.0116782
834	0.00540784	0.00571459	0.00526241	0.0131754	0.0143673	0.0166645		0.000754	0.00435	0.0077	0.00742	0.00801	0.00735		-0.000324	0.000201	0.00489	0.0065	0.0111886	0.0120073
828	0.00531741	0.00546631	0.00548105	0.0141363	0.0155821	0.0179835		0.000802	0.00471	0.00817	0.00791	0.00849	0.00755		-0.000427	0.0002	0.00527	0.00727	0.012036	0.0127667
823	0.00512319	0.00494687	0.00532612	0.0144059	0.0161128	0.0185735		0.000857	0.00525	0.00905	0.00915	0.00993	0.00867		-0.000531	0.000175	0.0054	0.0075	0.0130214	0.0136218
817	0.00496007	0.00466796	0.00496405	0.0140184	0.0158447	0.0183685		0.0009	0.00575	0.0101784	0.0107	0.0118	0.0101		-0.000574	0.000144	0.00523	0.00708	0.0138224	0.0142342
811	0.00494007	0.0051435	0.00455581	0.0131042	0.014819	0.0174295		0.000912	0.00598	0.0113	0.0122	0.0136	0.0113468		-0.000508	0.000126	0.00487	0.00615	0.0142095	0.0143882
806	0.00515691	0.00649878	0.0042477	0.0118456	0.013246	0.015892		0.000887	0.00586	0.0121	0.0132102	0.0148	0.0122		-0.000328	0.00013	0.0044	0.00508	0.014023	0.014046
800	0.00561061	0.00826558	0.0040987	0.010481	0.0114942	0.014045		0.000837	0.00549	0.0123	0.0136	0.0153747	0.0127		-8.28e-05	0.000154	0.00398	0.00427	0.0134344	0.0133725
794	0.00620835	0.00963915	0.00413583	0.00931937	0.0100441	0.012336		0.000777	0.00513	0.0119	0.0134	0.0152	0.0128		0.000134	0.00019	0.00372	0.00396	0.012622	0.012568
789	0.00678185	0.0100443	0.00433114	0.00871422	0.00936497	0.011323		0.000718	0.00509	0.0109	0.0125	0.0146	0.0126		0.000249	0.000237	0.00377	0.00415	0.0119825	0.0119615
783	0.00716787	0.0095093	0.00465129	0.00890011	0.00974071	0.0113954		0.000663	0.00541	0.00969	0.0112	0.0136	0.012		0.000242	0.000293	0.00413	0.00469	0.0116704	0.0116977
778	0.00727361	0.00851751	0.00499384	0.00982584	0.0110547	0.012515		0.000612	0.00583	0.00859	0.00976	0.0125	0.0111		0.000161	0.000355	0.00468	0.00543	0.0117774	0.0118075
772	0.00710179	0.00751859	0.00521669	0.0110602	0.0127524	0.0141174		0.000569	0.00595	0.00784	0.00865	0.0115	0.0101		6.59e-05	0.000408	0.00515	0.00615	0.0121262	0.0121087
766	0.00671644	0.0066155	0.00514337	0.0119653	0.0140019	0.0153581		0.000541	0.00564	0.0076	0.00823	0.0111	0.0093		-6.7e-06	0.000433	0.0052625	0.00662	0.0125509	0.0123291
761	0.0061693	0.00565	0.00467321	0.0119857	0.0140951	0.0155024		0.000528	0.00507	0.0079	0.00873	0.0116	0.00923		-6.78e-05	0.000411	0.00485	0.00656	0.0128475	0.0123662
755	0.00544497	0.00449085	0.00381019	0.0109457	0.0128215	0.0143431		0.00052	0.0046	0.00857	0.01	0.013	0.0100815		-0.000147	0.000341	0.00396	0.00587	0.0129108	0.0122123
749	0.0045005	0.00318425	0.00269717	0.00910143	0.0105996	0.0122884		0.000494	0.00433	0.00932	0.0115	0.0148	0.0116		-0.000265	0.000239	0.00288	0.00472	0.0126998	0.0119442
744	0.00335697	0.00191298	0.00154319	0.00698828	0.0082447	0.0102036		0.000432	0.00405	0.00974	0.0126	0.0163	0.0131		-0.000412	0.000137	0.00196	0.00359	0.0122723	0.0116518
738	0.00216106	0.000869237	0.000568176	0.00512204	0.00643798	0.00877999		0.000327	0.00346	0.00957	0.0127	0.0169678	0.014		-0.00056	6.82e-05	0.00144	0.00286	0.0117029	0.01139
732	0.00112527	0.000190313	-9.61669e-05	0.00378531	0.00537935	0.00814227		0.000197	0.00247	0.00872	0.0116	0.0163918	0.0138		-0.000675	5.7e-05	0.00131	0.0026	0.0108856	0.0109711
727	0.000405456	-0.000105523	-0.000432599	0.0029742	0.00473771	0.00768317		6.93e-05	0.00125	0.00736	0.00969	0.0148	0.0128		-0.000735	0.000113	0.00135	0.0024621	0.00976885	0.0102416
721	4.24263e-05	-9.87231e-05	-0.000527903	0.00251697	0.00410065	0.00671767		-3.1e-05	0.00013	0.0058	0.00747	0.0127112	0.0112		-0.000734	0.000215	0.00131	0.00208	0.00840592	0.00895883
715	-2.45021e-05	6.15295e-05	-0.00050158	0.00220793	0.00328343	0.00495772		-9.13e-05	-0.000639	0.00434	0.00544	0.0107	0.0097051		-0.000683	0.000327	0.00106	0.00135	0.00699172	0.00733141
710	0.000122687	0.000298719	-0.000447002	0.00189445	0.00246819	0.00282591		-0.000114	-0.00101	0.00317	0.00391	0.0091	0.00854		-0.000607	0.000395	0.000655	0.00052	0.00578409	0.00568296
704	0.000383299	0.000621658	-0.00041563	0.00148976	0.00188145	0.000956893		-0.000112	-0.00109	0.00234	0.00288	0.00803	0.00773		-0.000539	0.000394	0.000247	-8.39e-05	0.00495573	0.00434345
699	0.000644451	0.00107832	-0.000424102	0.000999952	0.00159594	-0.000191798		-0.000106	-0.00105	0.0017832	0.0022	0.0074	0.00712		-0.000507	0.000317	-2.25e-05	-0.000315	0.00449797	0.0034641
693	0.000780976	0.00160611	-0.000477702	0.000505168	0.00142876	-0.000640604		-0.000119	-0.000978	0.00142	0.00166	0.00702	0.00656		-0.000519	0.000208	-0.000131	-0.000274	0.00422438	0.0029597
687	0.000728954	0.00203997	-0.000564974	0.000141517	0.00117319	-0.000671427		-0.00015	-0.000917	0.00119	0.00111	0.00685	0.00608		-0.000551	0.000106	-0.000122	-0.000132	0.0040116	0.00270429
682	0.000557393	0.00223211	-0.000663387	-1.35046e-05	0.000751005	-0.000582617		-0.000157	-0.000802	0.0011	0.000551	0.00687	0.00593		-0.000567	5.34e-05	-7.43e-05	-1.27e-05	0.0038105	0.00267369
676	0.000436812	0.00219745	-0.00073588	3.57629e-05	0.000303031	-0.000489068		-6.22e-05	-0.0005	0.00117	7.48e-05	0.00714	0.00641		-0.000547	4.79e-05	-2.81e-05	5.45e-05	0.00372152	0.00296047
670	0.000536234	0.0021061	-0.000751191	0.000159163	2.18529e-05	-0.000328428		0.000169	3.37e-05	0.00141	-0.000227	0.00759	0.00748		-0.000507	7.56e-05	9.57e-07	8.1e-05	0.00380593	0.00357579
665	0.000863821	0.00213499	-0.000694673	0.000234485	1.8316e-05	-2.15944e-05		0.000475	0.000647	0.00168	-0.000333	0.00805	0.00864		-0.000481	0.00011	1.8e-05	8.59e-05	0.00403416	0.0043092
659	0.00127326	0.00234954	-0.000586435	0.000193896	0.000221357	0.000433177		0.000687	0.00101	0.00177	-0.000305	0.0082	0.00907		-0.000485	0.00014	2.73e-05	8.15e-05	0.00421068	0.00475159
653	0.00155878	0.00268341	-0.000465179	0.00012372	0.000510637	0.000913349		0.000676	0.000877	0.00154	-0.000237	0.00786	0.00829		-0.00051	0.00016	3.27e-05	8.22e-05	0.00418532	0.00460167
648	0.00162208	0.00303513	-0.000374723	0.000141383	0.000808876	0.00131512		0.000442	0.000332	0.00104	-0.000199	0.00709	0.00651		-0.000533	0.000175	3.57e-05	9.87e-05	0.00394944	0.00391256
642	0.0015258	0.0033178	-0.000324598	0.00033139	0.00115637	0.00159841		0.000133	-0.000299	0.000455	-0.000207	0.0062	0.00452		-0.000538	0.000192	3.71e-05	0.000129	0.00367818	0.0030592
636	0.00142586	0.00350582	-0.000301918	0.000655631	0.00158103	0.00183734		-0.0001	-0.000714	1.13e-05	-0.000238	0.00543	0.00302		-0.000529	0.000214	3.74e-05	0.000159	0.00350552	0.00242867
631	0.00147407	0.0035937	-0.000274152	0.00104526	0.00204629	0.00213571		-0.000194	-0.000844	-0.000201	-0.000255	0.00486	0.00227		-0.000512	0.000239	3.77e-05	0.000167	0.00345314	0.00220286
625	0.00170335	0.00363357	-0.000235928	0.00144769	0.00242776	0.00260465		-0.00019	-0.000805	-0.000228	-0.000233	0.00447	0.00205		-0.000494	0.000251	4.06e-05	0.000149	0.00344888	0.00232732
620	0.00204649	0.00368396	-0.000196396	0.00185104	0.00265207	0.00329168		-0.000155	-0.000738	-0.000162	-0.000171	0.00421	0.00204		-0.000477	0.000234	4.85e-05	0.000121	0.00343104	0.00266584
614	0.0023535	0.00384317	-0.000183404	0.00223655	0.00275202	0.00415019		-0.000132	-0.000698	-8.68e-05	-9.23e-05	0.00409	0.00205		-0.000465	0.000178	6.14e-05	0.000105	0.00342101	0.00310009
608	0.00253203	0.00413042	-0.000201894	0.00256673	0.00285883	0.00502103		-0.000126	-0.000684	-3.59e-05	-2.29e-05	0.0041	0.00208		-0.000461	0.000101	7.57e-05	0.000113	0.00347942	0.00355051
603	0.00258161	0.00450499	-0.000244815	0.00280456	0.00307492	0.0056971		-0.000132	-0.00068	-1.01e-05	2.59e-05	0.00418	0.0021809		-0.000464	2.74e-05	8.59e-05	0.000139	0.00362746	0.003939
597	0.00261153	0.00481556	-0.000279233	0.00292166	0.00338292	0.00600873		-0.000137	-0.000677	1.39e-05	6.84e-05	0.00429	0.00237		-0.000467	-1.71e-05	8.81e-05	0.000168	0.00383646	0.00418937
591	0.00271735	0.00495557	-0.000271227	0.00290388	0.00364016	0.00589101		-0.000137	-0.00066	5.36e-05	0.000125	0.00446	0.00261		-0.000467	-3e-05	8.32e-05	0.000185	0.00405008	0.0042505
586	0.0029224	0.00488524	-0.000176161	0.00276036	0.00367838	0.00539149		-0.000128	-0.00061	0.00011	0.000206	0.00475	0.00285		-0.000462	-2.23e-05	7.58e-05	0.000185	0.00421419	0.00412075
580	0.00316311	0.00466951	1.84009e-05	0.00254413	0.00344042	0.00466653		-0.000117	-0.000528	0.000167	0.000293	0.00515	0.00306		-0.000459	-1.04e-05	7.06e-05	0.000173	0.00429521	0.00386327
574	0.00336633	0.00437011	0.00028335	0.00235031	0.00304974	0.00391554		-0.000106	-0.000443	0.000206	0.000357	0.00556	0.00322		-0.000459	-2.1e-06	6.88e-05	0.000156	0.00430487	0.00356777
569	0.00349548	0.00402177	0.000522192	0.0022452	0.00272307	0.00330993		-9.67e-05	-0.00039	0.000225	0.000373	0.00579	0.00329		-0.000459	1.13e-06	6.77e-05	0.000145	0.00425654	0.00329996
563	0.00356106	0.00370088	0.00064197	0.00223382	0.00259257	0.00289911		-8.61e-05	-0.000401	0.000237	0.000348	0.00574	0.0033		-0.000449	1.92e-06	6.41e-05	0.000147	0.00416628	0.00309956
557	0.00362436	0.00357705	0.000596191	0.00222016	0.00257363	0.00263324		-7.42e-05	-0.00048	0.000252	0.000306	0.00543	0.00324		-0.000411	1.83e-06	5.66e-05	0.000164	0.00400182	0.00293662
552	0.00377957	0.00394843	0.000439002	0.00211184	0.00248154	0.00243185		-6.27e-05	-0.000609	0.000262	0.000279	0.00501	0.00319		-0.000334	1.58e-06	4.76e-05	0.000185	0.00374577	0.00281092
546	0.00412773	0.0050002	0.000261689	0.00184349	0.00222758	0.00225472		-5.64e-05	-0.000734	0.000255	0.000282	0.00466	0.00318		-0.000228	1.36e-06	3.99e-05	0.000203	0.00344379	0.00271736
541	0.00465331	0.00666832	0.000145726	0.00146312	0.00193399	0.00208654		-5.25e-05	-0.000799	0.000234	0.000302	0.00448	0.00327		-0.000122	1.6e-06	3.68e-05	0.000209	0.00320699	0.00267827
535	0.00519351	0.00845489	9.90711e-05	0.00103793	0.00175519	0.00186954		-4.38e-05	-0.00075	0.000216	0.000312	0.00447	0.00346		-5.66e-05	2.71e-06	3.88e-05	0.000201	0.0031126	0.00266477
529	0.00547904	0.00969045	8.74063e-05	0.000655264	0.00169712	0.00152701		-1.9e-05	-0.000582	0.000217	0.000285	0.00454	0.0036554		-4.62e-05	4.58e-06	4.6e-05	0.000184	0.00311856	0.0025912
524	0.00535212	0.00981767	6.55859e-05	0.000338446	0.00157915	0.00101759		2.26e-05	-0.000333	0.00022	0.000223	0.00457	0.00367		-8.19e-05	6.29e-06	5.51e-05	0.000169	0.00307457	0.0023438
518	0.00489141	0.00878757	2.61797e-05	0.000118561	0.00125829	0.000440831		7.57e-05	-9.19e-05	0.000207	0.000155	0.00448	0.0034		-0.000133	6.47e-06	6.2e-05	0.000161	0.00286914	0.00192042
512	0.00440785	0.00706704	-4.87588e-06	1.25351e-05	0.000772251	-4.02291e-05		0.00013	6.41e-05	0.000157	0.000118	0.00423	0.00286		-0.000185	4.6e-06	6.27e-05	0.000161	0.00250113	0.00140989
507	0.00425807	0.00539178	9.75549e-06	8.07168e-05	0.000332421	-0.000279168		0.000182	8.99e-05	8.55e-05	0.000121	0.00383	0.00226		-0.00024	2.19e-06	5.78e-05	0.000163	0.00208121	0.000990416
501	0.00461585	0.00437678	8.64406e-05	0.000360608	0.000113119	-0.00027724		0.000224	5.8e-06	9.75e-06	0.000141	0.00329	0.00182		-0.00031	2.82e-06	5.1e-05	0.000156	0.00170156	0.00077138
495	0.0053897	0.00417385	0.00020511	0.000868662	0.000146449	-0.000123746		0.000243	-0.000137	-3.36e-05	0.000147	0.00269	0.00161		-0.000388	9.77e-06	4.74e-05	0.000139	0.00141822	0.000743127
490	0.00625958	0.00453426	0.000319363	0.0015084	0.000314978	5.75232e-05		0.000229	-0.000285	-3.35e-05	0.000128	0.00217	0.00156		-0.000463	2.36e-05	4.85e-05	0.000116	0.00124249	0.000808762
484	0.00693742	0.00492987	0.000376799	0.0021083	0.000487195	0.000207626		0.000204	-0.000416	1.51e-05	0.000103	0.00191	0.00159		-0.000509	4.08e-05	5.49e-05	9.8e-05	0.0011986	0.000898813
478	0.00729383	0.00502827	0.000347348	0.00246716	0.000577953	0.000313733		0.000212	-0.000522	7.64e-05	0.000101	0.00204	0.00172		-0.000506	5.65e-05	6.61e-05	8.83e-05	0.00130898	0.00101687
473	0.00742251	0.00472795	0.000240023	0.00250052	0.000572503	0.000394789		0.000289	-0.000592	0.000113	0.000138	0.00252	0.00201		-0.000432	6.71e-05	8.15e-05	8.31e-05	0.00154625	0.00120239
467	0.00741082	0.00432292	0.000100904	0.00225239	0.000482582	0.000455312		0.000423	-0.000594	9.25e-05	0.000202	0.00315	0.00246		-0.00029	7.17e-05	9.69e-05	7.88e-05	0.00181629	0.00145766
462	0.00728111	0.00404638	-3.6762e-06	0.00183381	0.000344867	0.000482361		0.000557	-0.000506	1.67e-05	0.000267	0.0037	0.00292		-0.000116	7.17e-05	0.000105	7.95e-05	0.00202243	0.00170118
456	0.00701491	0.00402946	-2.38627e-05	0.00134221	0.000211494	0.000458746		0.000636	-0.000361	-8.49e-05	0.000295	0.00402	0.00319		2.63e-05	6.91e-05	0.0001	9.36e-05	0.00211575	0.00182437
450	0.00679158	0.00397806	5.56979e-05	0.000865623	0.00014135	0.000388007		0.000648	-0.000238	-0.000175	0.000274	0.00404	0.00306		9.41e-05	6.6e-05	8.02e-05	0.000119	0.00209068	0.001724
445	0.00688629	0.00362096	0.000193504	0.000534657	0.00015462	0.000306783		0.000621	-0.000212	-0.000215	0.00021	0.00377	0.00247		8.16e-05	6.41e-05	5.27e-05	0.000144	0.00196231	0.00138839
439	0.00740256	0.00279087	0.000314342	0.000468784	0.000223412	0.00024627		0.000592	-0.000292	-0.000204	0.00014	0.00333	0.00155		1.09e-05	6.47e-05	2.98e-05	0.000149	0.00177671	0.000898135
433	0.00790144	0.00178968	0.000339365	0.0007232	0.000294989	0.000200598		0.000585	-0.000412	-0.000157	0.000104	0.0029	0.000625		-7.96e-05	6.83e-05	2.24e-05	0.000135	0.00159749	0.000412799
428	0.00765993	0.000940201	0.00025577	0.00124366	0.000350765	0.000113136		0.000614	-0.000502	-0.000106	0.000146	0.00268	7.27e-05		-0.00015	7.43e-05	2.95e-05	0.000118	0.00151538	9.2918e-05
422	0.006181	0.000456341	0.000129435	0.00191653	0.00041613	-5.60212e-05		0.000667	-0.000544	-5.44e-05	0.000264	0.00265	6.76e-05		-0.000146	8.14e-05	3.82e-05	0.000126	0.00153306	5.7894e-06
416	0.00377987	0.000174767	6.29424e-05	0.00255154	0.00051409	-0.000280671		0.00071	-0.000569	4.68e-06	0.000412	0.00262	0.000468		-5.74e-05	8.53e-05	3.08e-05	0.000165	0.00156704	9.36647e-05
411	0.00134854	-4.75465e-05	8.94331e-05	0.00286894	0.000603705	-0.000455594		0.000688	-0.000577	6.76e-05	0.0005	0.00237	0.000887		7.74e-05	8.11e-05	5.74e-06	0.00021	0.00148685	0.000215703
405	-0.000180751	-0.000225599	0.000140507	0.00257049	0.000579923	-0.000475076		0.000557	-0.000512	0.000103	0.00046	0.0018	0.000983		0.000161	6.46e-05	-1.93e-05	0.000211	0.00118996	0.000253962
400	-0.000504256	-0.00020932	0.000115187	0.00153809	0.000365775	-0.000301853		0.000313	-0.000312	7.75e-05	0.000276	0.00096	0.000638		0.000129	3.6e-05	-2.14e-05	0.000136	0.000662888	0.000168074
_x001A_	_x001A_	_x001A_	_x001A_	_x001A_	_x001A_	_x001A_													#DIV/0!	#DIV/0!
